# Supplementary material for: Domestic pet dogs (Canis lupus familiaris) do not show a preference to contrafreeload, but are willing
Source: Sci Rep. 2024 Jan 15;14:1314. doi: 10.1038/s41598-024-51663-x (PMC10789754; doi:10.1038/s41598-024-51663-x)
Supplement: Supplementary file 2 — Supplementary Information 2. [file 41598_2024_51663_MOESM2_ESM.xlsx]

## Sheet: CFL Overview
Dog	Sex	Age	BCS	Experience	Activity	Tt	Ts	Ttotal	Stotal	ICs	CF Pref	CF Willing
Archie	Male	9	3	Yes	13388.4	764.041	2183.09	251	247	0.1	Freeloader	Y
Barley	Male	3	2.5	Yes	22419.4	429.11	1505.81	140	140	0.4	No Preference	Y
Benji	Male	1	3	Yes	23479.5	594.537	798.663	841	841	0.1	Freeloader	Y
Blaze	Female	4	3.6	No	N/A	726.947	3722.58	396	336	0.1	Freeloader	Y
Cece1	Female	6	2.6	Yes	18348.7	697.754	2831.63	209	209	0.2	Freeloader	Y
Cece2	Female	2	2.5	Yes	29403	970.999	246.361	806	85	0	Freeloader	N
Chacha	Female	2	4	Yes	16771	534.689	951.142	59	57	0.6	No Preference	Y
Chippie	Male	7	3	No	12066.2	638.396	1426.7	240	227	0.3	No Preference	Y
Coco	Female	1	3	No	12581.6	385.141	3352.16	578	578	0.4	No Preference	Y
Dexter	Male	7	4	No	17608.1	109.201	381.836	61.2	60.2	0.6	No Preference	Y
Ellie	Female	6	3	Yes	13303.5	233.766	4582.36	471	468	0	Freeloader	N
Frankie	Male	9	2.3	Yes	5797.33	403.121	2265.42	293	295	0.2	Freeloader	Y
Hurley	Male	4	3	Yes	26728	1695.53	2955.94	581	563	0.1	Freeloader	Y
Karma	Female	4	4	No	11569.9	321.867	1016.71	320	320	0.8	Contrafreeloader	Y
Kazoo	Male	3	3	Yes	30231.3	439.136	1638.02	182	193	0.5	No Preference	Y
Lenny	Female	5	3	No	19155.4	601.507	1806.7	240	232	0.3	No Preference	Y
Lilly	Female	2	3	Yes	30002	344.408	4846.48	744	750	0	Freeloader	N
Loubie	Female	1	3	Yes	8217.33	673.031	1694.84	1130	1132	0.7	No Preference	Y
Louie	Male	4	1.9	Yes	24770.6	747.85	1088.35	358	305	0	Freeloader	N
Lucy	Female	9	3	Yes	10133.9	553.431	716.27	269	96	0.3	No Preference	Y
Luna	Female	8	3.5	No	3210.67	260.849	1419.96	505	485	0.1	Freeloader	Y
Mak	Male	2	3.5	Yes	17378.4	654.032	1296.99	1087	474	0.2	Freeloader	Y
Nellie	Female	2	3.6	Yes	13296.8	721.083	3591.51	560	560	0.2	Freeloader	Y
Nessie	Female	2	3	Yes	12350	893.205	1157.27	448	358	0.6	No Preference	Y
Pearl	Female	6	3	Yes	19455.4	1414.05	726.041	203	118	0.3	No Preference	Y
Penny	Female	1	3.8	No	20369	1020.97	21.664	141	3	0.2	Freeloader	Y
Pogacs	Female	11	3.25	Unsure	7093.33	924.838	3692.17	430	422	0.1	Freeloader	Y
Pookie	Female	6	2	Yes	29506.3	806.499	3614.8	519	515	0	Freeloader	N
Sadie	Female	1	3	Yes	22219.7	231.335	1586.94	518	518	0	Freeloader	N
Sasha	Female	7	3	Yes	N/A	616.347	860.825	559	277	0.2	Freeloader	Y
Simon	Male	2	3	Yes	16795.8	710.288	2962	280	280	0.6	No Preference	Y
Sully	Male	1	2.7	Yes	19715	583.169	377.985	652	163	0.2	Freeloader	Y
Theo	Male	2	3	Yes	13018.2	642.425	826.636	583	630	0.2	Freeloader	Y
Toby	Male	9	3	Yes	10734.7	437.583	351.82	115	43	0.5	No Preference	Y
Turner	Male	4	2.5	No	1098.67	316.775	2666.6	839	839	0	Freeloader	N
Vienna	Female	4	3	Yes	18645.8	1160.88	1526.25	174	168	0.56	No Preference	Y
Wilson	Male	1	3	Yes	35304	544.236	2478.5	447	430	0	Freeloader	N
Zoe	Female	2	3	Yes	12841.7	501.799	615.282	96	79	0.3	No Preference	Y

## Sheet: Shift Data
Dog	Feeding #	Behavior	Duration (s)	Shift Count	Duration Until Shift	Snuffle Switch
Archie	1	tray	3.501	0
Archie	1	tray	68.501	0	72.002
Archie	1	snuffle	107.501	1
Archie	1	snuffle	11.498	0
Archie	1	snuffle	75.25	0	194.249	1
Archie	1	tray	2.75	1	2.75
Archie	1	snuffle	11.653	1	11.653
Archie	2	tray	3.25	0
Archie	2	tray	13.749	0
Archie	2	tray	4.5	0
Archie	2	tray	18.819	0
Archie	2	tray	43.002	0	94.973
Archie	2	snuffle	16.751	1
Archie	2	snuffle	27.249	0
Archie	2	snuffle	114.001	0
Archie	2	snuffle	15.279	0	173.28	1
Archie	2	tray	4.269	1	4.269
Archie	2	snuffle	43.499	1
Archie	2	snuffle	18.499	0	61.998
Archie	3	tray	43	0		0
Archie	3	tray	29.585	0	134.583
Archie	3	snuffle	4.066	1
Archie	3	snuffle	24.5	0
Archie	3	snuffle	22.252	0
Archie	3	snuffle	54.501	0
Archie	3	snuffle	10.5	0
Archie	3	snuffle	36.25	0	152.069
Archie	4	snuffle	6.252	0	158.321	1
Archie	4	tray	7.96	1
Archie	4	tray	5.501	0
Archie	4	tray	60.755	0	74.216
Archie	4	snuffle	32.255	1
Archie	4	snuffle	186.503	0	218.758	1
Archie	4	tray	3.025	1	3.025
Archie	4	snuffle	15.527	1	15.527
Archie	5	tray	2.75	0
Archie	5	tray	3.754	0
Archie	5	tray	3.006	0
Archie	5	tray	2.5	0
Archie	5	tray	3	0
Archie	5	tray	2.25	0
Archie	5	tray	4.75	0
Archie	5	tray	2.75	0
Archie	5	tray	1.495	0
Archie	5	tray	2.5	0
Archie	5	tray	14.283	0
Archie	5	tray	39.249	0	97.814
Archie	5	snuffle	22.502	1
Archie	5	snuffle	13.002	0
Archie	5	snuffle	155.295	0	190.799	0
Archie	5	tray	0.75	1	0.75
Archie	5	snuffle	4.254	1
Archie	5	snuffle	10.245	0	14.499
Archie	6	tray	34.001	0		1
Archie	6	tray	43.005	0	91.505
Archie	6	snuffle	21.751	1
Archie	6	snuffle	57.751	0
Archie	6	snuffle	57.002	0	136.504
Archie	6	tray	2	1	2
Archie	6	snuffle	45.868	1	45.868
Archie	7	tray	1.97	0
Archie	7	tray	2.25	0
Archie	7	tray	72	0	122.088
Archie	7	snuffle	245.79	1
Archie	7	snuffle	9.498	0
Archie	7	snuffle	0.501	0	255.789	1
Archie	7	tray	3.001	1	3.001
Archie	7	snuffle	3.531	1
Archie	7	snuffle	63.038	0	66.569
Archie	8	tray	7.006	0
Archie	8	tray	58.799	0	132.374
Archie	8	snuffle	190.258	1	190.258	1
Archie	8	tray	5.321	1
Archie	8	tray	1.33	0	6.651
Archie	8	snuffle	105.257	1
Archie	8	snuffle	0.601	0	105.858
Archie	9	tray	3.001	0		0
Archie	9	tray	2.748	0
Archie	9	tray	10.504	0
Archie	9	tray	61.25	0	183.361
Archie	9	snuffle	14.001	1
Archie	9	snuffle	165.753	0	179.754
Archie	10	tray	5.252	0		0
Archie	10	tray	16.502	0
Archie	10	tray	37.751	0	239.259
Archie	10	snuffle	150.018	1
Archie	10	snuffle	2.105	0	152.123
Archie	10	tray	1.146	1	1.146
Archie	10	snuffle	11.284	1	11.284
Barley	1	tray	5.251	1		0
Barley	1	tray	25.5	0
Barley	1	tray	5.194	0	47.229
Barley	1	snuffle	7.961	1
Barley	1	snuffle	27.504	0
Barley	1	snuffle	23	0
Barley	1	snuffle	102.499	0	160.964
Barley	1	tray	0.501	1	0.501
Barley	1	snuffle	14.001	1	14.001
Barley	2	tray	5.999	1		0
Barley	2	tray	1.251	0
Barley	2	tray	5.75	0
Barley	2	tray	22.008	0	49.009
Barley	2	snuffle	109.001	1	109.001
Barley	3	tray	5.725	1	114.726
Barley	3	snuffle	10	1
Barley	3	snuffle	15	0
Barley	3	snuffle	13.897	0	38.897	1
Barley	3	tray	5.005	1
Barley	3	tray	7.5	0
Barley	3	tray	11.256	0
Barley	3	tray	8.511	0
Barley	3	tray	5.002	0
Barley	3	tray	0.749	0	38.023
Barley	3	snuffle	87.456	1	87.456
Barley	3	tray	1.75	1	1.75
Barley	3	snuffle	1.25	1	1.25
Barley	3	tray	3.494	1	3.494
Barley	3	snuffle	70.081	1
Barley	3	snuffle	0.195	0
Barley	3	snuffle	24.251	0
Barley	3	snuffle	1.436	0	95.963
Barley	4	snuffle	2.751	1		1
Barley	4	snuffle	88.496	0	187.21
Barley	4	tray	5.236	1
Barley	4	tray	3.25	0
Barley	4	tray	3.75	0
Barley	4	tray	12.503	0
Barley	4	tray	15.752	0	40.491
Barley	4	snuffle	5.495	1
Barley	4	snuffle	2.75	0	8.245
Barley	5	tray	2.751	1	10.996	1
Barley	5	snuffle	54.252	1
Barley	5	snuffle	113.747	0	167.999
Barley	5	tray	16.986	1
Barley	5	tray	18.769	0	35.755
Barley	5	snuffle	11.753	1	11.753
Barley	6	tray	1	1	12.753
Barley	6	snuffle	3.184	1
Barley	6	snuffle	2	0
Barley	6	snuffle	122.749	0	127.933	1
Barley	6	tray	1.497	1
Barley	6	tray	7.7	0
Barley	6	tray	3.751	0
Barley	6	tray	14.749	0
Barley	6	tray	9.253	0	36.95
Barley	6	snuffle	18.352	1	18.352
Barley	6	tray	0.501	1	0.501
Barley	7	snuffle	4.496	1		1
Barley	7	snuffle	19.498	0
Barley	7	snuffle	18.497	0
Barley	7	snuffle	42.995	0	85.987
Barley	7	tray	1.75	1
Barley	7	tray	15.246	0
Barley	7	tray	21.5	0	38.496
Barley	7	snuffle	13.245	1	13.245	1
Barley	7	tray	2.499	1	2.499
Barley	7	snuffle	17.252	1	17.252
Barley	8	snuffle	2.502	1	19.754	1
Barley	8	tray	8.751	1
Barley	8	tray	9	0
Barley	8	tray	28.75	0	46.501
Barley	8	snuffle	41.641	1
Barley	8	snuffle	109.502	0	151.143
Barley	8	tray	1.753	1	1.753
Barley	8	snuffle	15.495	1	15.495
Barley	9	tray	1.998	1	17.493
Barley	9	snuffle	23.5	1		1
Barley	9	snuffle	12.115	0
Barley	9	snuffle	85.51	0	121.125
Barley	9	tray	5.746	1
Barley	9	tray	4.5	0
Barley	9	tray	25.001	0
Barley	9	tray	7.035	0	42.282
Barley	9	snuffle	15.25	1	15.25
Barley	9	tray	0.501	1
Barley	9	tray	1.25	0
Barley	9	tray	7	0	8.751
Barley	9	snuffle	10.75	1	10.75	1
Barley	9	tray	7.333	1	7.333
Barley	10	snuffle	3.245	1	10.578	1
Barley	10	tray	12.243	1
Barley	10	tray	24.071	0	36.314
Barley	10	snuffle	62.751	1
Barley	10	snuffle	29.251	0	92.002
Barley	10	tray	1.78	1	1.78
Barley	10	snuffle	15.006	1	15.006
Barley	10	tray	0.754	1	0.754
Barley	10	snuffle	9	1	9
Barley	10	tray	1.505	1	1.505
Barley	10	snuffle	10.25	1	10.25
Barley	10	tray	1.25	1	1.25
Barley	10	snuffle	11	1	11
Benji	1	tray	38.2	0
Benji	1	tray	16.467	0
Benji	1	tray	1.067	0	66.734
Benji	1	snuffle	2.166	1
Benji	1	snuffle	79.933	0	82.099	1
Benji	1	tray	3.133	1	3.133
Benji	1	snuffle	42.6	1
Benji	1	snuffle	1	0	43.6
Benji	2	tray	59.633	0	103.233	0
Benji	2	snuffle	11.333	1
Benji	2	snuffle	49.9	0	61.233
Benji	3	tray	54.934	0		0
Benji	3	tray	11.167	0	127.334
Benji	3	snuffle	83.167	1
Benji	3	snuffle	36.233	0	119.4
Benji	4	tray	63.6	0	183	0
Benji	4	snuffle	62.066	1
Benji	4	snuffle	0.666	0	62.732
Benji	5	tray	59.134	0	121.866	0
Benji	5	snuffle	57.066	1	57.066
Benji	6	tray	56.767	0	113.833	0
Benji	6	snuffle	86.633	1
Benji	6	snuffle	21.434	0	108.067
Benji	7	tray	54.1	0		0
Benji	7	tray	9.9	0	172.067
Benji	7	snuffle	66.066	1	66.066
Benji	8	snuffle	2.067	0		1
Benji	8	snuffle	0.6	0
Benji	8	snuffle	3.6	0	72.333
Benji	8	tray	45.867	1
Benji	8	tray	16.034	0	61.901
Benji	8	snuffle	42.6	1
Benji	8	snuffle	14.033	0	56.633
Benji	9	tray	49.267	0	105.9	0
Benji	9	snuffle	22.9	1
Benji	9	snuffle	49.033	0	71.933
Benji	10	tray	48.533	0		0
Benji	10	tray	5.567	0	126.033
Benji	10	snuffle	24.3	1
Benji	10	snuffle	38.734	0	63.034
Benji	10	tray	0.767	1
Benji	10	tray	0.4	0	1.167
Benji	10	snuffle	0.533	1	0.533
Blaze	1	tray	3.004	0
Blaze	1	tray	5.995	0
Blaze	1	tray	54.242	0
Blaze	1	tray	5.501	0	69.275
Blaze	1	snuffle	128.012	1
Blaze	1	snuffle	63.508	0	191.52	1
Blaze	1	tray	5.248	1	5.248
Blaze	1	snuffle	12.499	1
Blaze	1	snuffle	72.995	0
Blaze	1	snuffle	9.503	0
Blaze	1	snuffle	3.251	0
Blaze	1	snuffle	4.494	0
Blaze	1	snuffle	43.749	0
Blaze	1	snuffle	7.506	0
Blaze	1	snuffle	15.999	0
Blaze	1	snuffle	62.501	0
Blaze	1	snuffle	25.754	0
Blaze	1	snuffle	8.255	0
Blaze	1	snuffle	16.028	0
Blaze	1	snuffle	3.25	0
Blaze	1	snuffle	5.997	0	291.781
Blaze	2	snuffle	4.995	0	296.776	1
Blaze	2	tray	16.508	1
Blaze	2	tray	27.255	0
Blaze	2	tray	42.504	0
Blaze	2	tray	7.752	0	94.019
Blaze	2	snuffle	76.736	1
Blaze	2	snuffle	22.01	0
Blaze	2	snuffle	46.492	0
Blaze	2	snuffle	14.42	0	159.658
Blaze	2	tray	1.755	1	1.755
Blaze	2	snuffle	156.372	1
Blaze	2	snuffle	5.752	0
Blaze	2	snuffle	15.5	0
Blaze	2	snuffle	51.013	0	228.637
Blaze	3	tray	1.751	0
Blaze	3	tray	11.436	0
Blaze	3	tray	21.25	0
Blaze	3	tray	18.934	0
Blaze	3	tray	7.254	0
Blaze	3	tray	11.501	0	300.763
Blaze	3	snuffle	198.581	1
Blaze	3	snuffle	101.641	0
Blaze	3	snuffle	29.317	0
Blaze	3	snuffle	1.751	0
Blaze	3	snuffle	33.777	0
Blaze	3	snuffle	2.754	0
Blaze	3	snuffle	13.704	0
Blaze	3	snuffle	44.806	0
Blaze	3	snuffle	10.696	0
Blaze	3	snuffle	9.716	0	446.743	0
Blaze	3	tray	1.001	1
Blaze	3	tray	1.996	0	2.997
Blaze	3	snuffle	15.253	1
Blaze	3	snuffle	31.251	0
Blaze	3	snuffle	1.5	0	48.004
Blaze	3	tray	1.999	1	1.999
Blaze	3	snuffle	105.393	1	105.393
Blaze	3	tray	0.495	1	0.495
Blaze	4	tray	3.989	0
Blaze	4	tray	5.007	0
Blaze	4	tray	10.506	0
Blaze	4	tray	19.752	0
Blaze	4	tray	4.25	0
Blaze	4	tray	7.502	0	51.501
Blaze	4	snuffle	16.754	1
Blaze	4	snuffle	31.747	0
Blaze	4	snuffle	48	0
Blaze	4	snuffle	25.255	0
Blaze	4	snuffle	12.004	0
Blaze	4	snuffle	56.26	0
Blaze	4	snuffle	12.997	0
Blaze	4	snuffle	80.003	0
Blaze	4	snuffle	46.757	0	329.777	1
Blaze	4	tray	6.006	1	6.006
Blaze	4	snuffle	9.964	1
Blaze	4	snuffle	99.754	0
Blaze	4	snuffle	4.755	0
Blaze	4	snuffle	33.503	0	147.976	1
Blaze	4	tray	8.753	1	8.753
Blaze	5	tray	2.249	0
Blaze	5	tray	4.25	0
Blaze	5	tray	4	0
Blaze	5	tray	19.253	0
Blaze	5	tray	2.252	0
Blaze	5	tray	4.002	0	44.759
Blaze	5	snuffle	29.909	1
Blaze	5	snuffle	14.249	0
Blaze	5	snuffle	16.993	0
Blaze	5	snuffle	56.373	0
Blaze	5	snuffle	3.998	0
Blaze	5	snuffle	58.257	0	179.779	1
Blaze	5	tray	12.501	1
Blaze	5	tray	11.806	0	24.307
Blaze	5	snuffle	58.279	1
Blaze	5	snuffle	2	0
Blaze	5	snuffle	26.25	0	86.529
Blaze	6	tray	41.532	0
Blaze	6	tray	5.005	0
Blaze	6	tray	23.217	0
Blaze	6	tray	3.497	0	159.78
Blaze	6	snuffle	88.508	1
Blaze	6	snuffle	57.747	0
Blaze	6	snuffle	18.003	0
Blaze	6	snuffle	51.504	0
Blaze	6	snuffle	12.754	0
Blaze	6	snuffle	144.252	0
Blaze	6	snuffle	21.005	0	393.773	1
Blaze	6	tray	12.724	1	12.724
Blaze	6	snuffle	124.759	1	124.759	1
Blaze	6	tray	2.506	1	2.506
Blaze	6	snuffle	28.245	1	28.245
Blaze	7	tray	3.245	0
Blaze	7	tray	2.745	0
Blaze	7	tray	15.006	0
Blaze	7	tray	3.252	0
Blaze	7	tray	14	0
Blaze	7	tray	13.25	0	79.743
Blaze	7	snuffle	127.001	1	127.001	1
Blaze	7	tray	4.75	1	4.75
Blaze	7	snuffle	64.002	1	64.002
Blaze	8	tray	10.507	0		0
Blaze	8	tray	14.499	0
Blaze	8	tray	17.001	0
Blaze	8	tray	5.749	0
Blaze	8	tray	13.251	0
Blaze	8	tray	0.759	0	125.768
Blaze	8	snuffle	138.754	1	138.754
Blaze	9	tray	3.253	0
Blaze	9	tray	4.504	0
Blaze	9	tray	6.501	0
Blaze	9	tray	26.249	0
Blaze	9	tray	5.252	0
Blaze	9	tray	2.75	0
Blaze	9	tray	7.995	0
Blaze	9	tray	20.976	0
Blaze	9	tray	3.76	0	219.994
Blaze	9	snuffle	30.501	1
Blaze	9	snuffle	64.497	0
Blaze	9	snuffle	16.258	0
Blaze	9	snuffle	23.505	0	134.761	1
Blaze	9	tray	2.501	1	2.501
Blaze	9	snuffle	49.967	1
Blaze	9	snuffle	20.755	0
Blaze	9	snuffle	24	0
Blaze	9	snuffle	27	0	121.722
Blaze	10	tray	0.748	0		0
Blaze	10	tray	8.001	0
Blaze	10	tray	3.746	0
Blaze	10	tray	9.252	0
Blaze	10	tray	7.248	0
Blaze	10	tray	17.506	0
Blaze	10	tray	10.25	0
Blaze	10	tray	6.501	0	184.974
Blaze	10	snuffle	208.014	1
Blaze	10	snuffle	3.75	0
Blaze	10	snuffle	65.006	0
Blaze	10	snuffle	27.005	0
Blaze	10	snuffle	55.999	0
Blaze	10	snuffle	9.002	0	368.776
Cece 1	1	snuffle	2.754	0
Cece 1	1	snuffle	3.25	0
Cece 1	1	snuffle	24.498	0
Cece 1	1	snuffle	25.245	0	424.523	1
Cece 1	1	tray	7	1
Cece 1	1	tray	9.755	0
Cece 1	1	tray	1.494	0
Cece 1	1	tray	7.993	0
Cece 1	1	tray	12.005	0
Cece 1	1	tray	6.751	0
Cece 1	1	tray	9.508	0
Cece 1	1	tray	16.756	0
Cece 1	1	tray	2.245	0	73.507
Cece 1	1	snuffle	27.998	1
Cece 1	1	snuffle	120.701	0	148.699
Cece 1	1	tray	1.001	1	1.001
Cece 1	2	tray	2.5	0	3.501
Cece 1	2	snuffle	5.374	1
Cece 1	2	snuffle	3.499	0
Cece 1	2	snuffle	57.734	0	66.607	1
Cece 1	2	tray	18.25	1
Cece 1	2	tray	17.249	0
Cece 1	2	tray	33.001	0
Cece 1	2	tray	1.002	0	69.502
Cece 1	2	snuffle	14.989	1
Cece 1	2	snuffle	23.577	0
Cece 1	2	snuffle	4.002	0
Cece 1	2	snuffle	50.155	0
Cece 1	2	snuffle	6.998	0
Cece 1	2	snuffle	36.823	0	136.544
Cece 1	2	tray	1.75	1	1.75
Cece 1	2	snuffle	14.336	1	14.336
Cece 1	2	tray	1.005	1	1.005
Cece 1	2	snuffle	1.748	1	1.748
Cece 1	3	tray	3.002	0		0
Cece 1	3	tray	1.75	0
Cece 1	3	tray	6.751	0
Cece 1	3	tray	46.778	0	60.029
Cece 1	3	snuffle	35.251	1
Cece 1	3	snuffle	26.494	0
Cece 1	3	snuffle	114.244	0
Cece 1	3	snuffle	51.003	0	226.992
Cece 1	3	tray	1.501	1	1.501
Cece 1	3	snuffle	34.501	1	34.501
Cece 1	3	tray	0.252	1	0.252
Cece 1	4	tray	1.75	0	2.002	0
Cece 1	4	snuffle	1.524	1	1.524
Cece 1	4	tray	5	1
Cece 1	4	tray	1.995	0
Cece 1	4	tray	3	0
Cece 1	4	tray	22.247	0
Cece 1	4	tray	1.749	0
Cece 1	4	tray	8.747	0
Cece 1	4	tray	14.75	0
Cece 1	4	tray	5.752	0	63.24
Cece 1	4	snuffle	15.616	1
Cece 1	4	snuffle	18.259	0
Cece 1	4	snuffle	7.499	0
Cece 1	4	snuffle	126.501	0	167.875
Cece 1	4	tray	1.501	1	1.501
Cece 1	4	snuffle	25.756	1	25.756
Cece 1	5	tray	1.352	0	27.108
Cece 1	5	snuffle	4.001	1		1
Cece 1	5	snuffle	141.755	0	145.756
Cece 1	5	tray	34.256	1
Cece 1	5	tray	38.517	0	72.773
Cece 1	5	snuffle	158.943	1	158.943
Cece 1	5	tray	0.978	1	0.978
Cece 1	6	tray	1.751	0		0
Cece 1	6	tray	13.006	0
Cece 1	6	tray	22.999	0
Cece 1	6	tray	12.25	0
Cece 1	6	tray	16.199	0	67.183
Cece 1	6	snuffle	73.338	1
Cece 1	6	snuffle	173.775	0
Cece 1	6	snuffle	131.175	0
Cece 1	6	snuffle	12.684	0	390.972
Cece 1	6	tray	1.634	1	1.634
Cece 1	6	snuffle	27.737	1
Cece 1	6	snuffle	1.253	0	28.99
Cece 1	7	tray	1.659	0
Cece 1	7	tray	4.45	0
Cece 1	7	tray	16.506	0
Cece 1	7	tray	19.252	0
Cece 1	7	tray	19.505	0
Cece 1	7	tray	0.203	0	90.565	1
Cece 1	7	snuffle	268.799	1	268.799
Cece 1	7	tray	2.006	1
Cece 1	7	tray	0.95	0	2.956
Cece 1	7	snuffle	85.007	1	85.007
Cece 1	7	tray	0.695	1	0.695
Cece 1	8	tray	1.5	0		0
Cece 1	8	tray	1.993	0
Cece 1	8	tray	3.5	0
Cece 1	8	tray	16.745	0
Cece 1	8	tray	37.254	0
Cece 1	8	tray	6.491	0
Cece 1	8	tray	2.247	0
Cece 1	8	tray	1.002	0	71.427
Cece 1	8	snuffle	10.506	1
Cece 1	8	snuffle	102.251	0
Cece 1	8	snuffle	57.472	0
Cece 1	8	snuffle	6.507	0
Cece 1	8	snuffle	52.464	0
Cece 1	8	snuffle	1.502	0
Cece 1	8	snuffle	24.484	0	255.186
Cece 1	8	tray	1.502	1	1.502
Cece 1	9	tray	4.252	0		0
Cece 1	9	tray	9.996	0
Cece 1	9	tray	3.248	0
Cece 1	9	tray	1.933	0
Cece 1	9	tray	4.256	0
Cece 1	9	tray	4.749	0
Cece 1	9	tray	7.006	0
Cece 1	9	tray	32.995	0	69.937
Cece 1	9	snuffle	121.506	1
Cece 1	9	snuffle	170.399	0	291.905
Cece 1	9	tray	0.813	1	0.813
Cece 1	10	snuffle	5.001	0		1
Cece 1	10	snuffle	9.246	0
Cece 1	10	snuffle	4.756	0	19.816
Cece 1	10	tray	2.999	1
Cece 1	10	tray	4.996	0
Cece 1	10	tray	2.003	0
Cece 1	10	tray	2.001	0
Cece 1	10	tray	3.755	0
Cece 1	10	tray	10.055	0
Cece 1	10	tray	15.75	0
Cece 1	10	tray	28.001	0
Cece 1	10	tray	2.007	0	71.567
Cece 1	10	snuffle	192.124	1
Cece 1	10	snuffle	40.747	0
Cece 1	10	snuffle	30.607	0	263.478
Cece 1	10	tray	0.747	1	0.747
Cece 1	10	snuffle	15.011	1
Cece 1	10	snuffle	28.251	0	43.262
Cece 2	1	tray	0.301	0	43.563	0
Cece 2	1	snuffle	0.167	1	0.167
Cece 2	1	tray	7.307	1
Cece 2	1	tray	4.271	0
Cece 2	1	tray	4.838	0
Cece 2	1	tray	1.034	0
Cece 2	1	tray	7.441	0
Cece 2	1	tray	2.135	0
Cece 2	1	tray	3.904	0
Cece 2	1	tray	1.435	0
Cece 2	1	tray	4.738	0
Cece 2	1	tray	1.635	0
Cece 2	1	tray	4.104	0
Cece 2	1	tray	19.853	0
Cece 2	1	tray	8.341	0
Cece 2	1	tray	6.206	0
Cece 2	1	tray	17.45	0
Cece 2	1	tray	1.568	0
Cece 2	1	tray	1.168	0
Cece 2	1	tray	3.937	0
Cece 2	1	tray	12.579	0
Cece 2	1	tray	2.268	0	116.212
Cece 2	1	snuffle	6.74	1	6.74
Cece 2	2	tray	1.701	0		0
Cece 2	2	tray	1.301	0
Cece 2	2	tray	1.335	0
Cece 2	2	tray	37.704	0
Cece 2	2	tray	3.937	0
Cece 2	2	tray	1.135	0
Cece 2	2	tray	15.716	0
Cece 2	2	tray	3.704	0
Cece 2	2	tray	1.268	0
Cece 2	2	tray	20.854	0
Cece 2	2	tray	1.168	0
Cece 2	2	tray	19.72	0	116.283
Cece 2	2	snuffle	3.37	1	3.37
Cece 2	2	tray	0.801	1	0.801
Cece 2	3	tray	0.367	0	1.168
Cece 2	3	snuffle	1.034	1	1.034
Cece 2	3	tray	0.801	1	0.801
Cece 2	3	snuffle	17.985	1	17.985	1
Cece 2	3	tray	4.705	1
Cece 2	3	tray	1.868	0
Cece 2	3	tray	1.535	0
Cece 2	3	tray	1.969	0
Cece 2	3	tray	1.601	0
Cece 2	3	tray	2.102	0
Cece 2	3	tray	4.338	0
Cece 2	3	tray	21.722	0
Cece 2	3	tray	1.869	0
Cece 2	3	tray	11.144	0
Cece 2	3	tray	7.274	0
Cece 2	3	tray	16.583	0
Cece 2	3	tray	13.581	0
Cece 2	3	tray	45.178	0	135.469
Cece 2	3	snuffle	3.437	1	3.437
Cece 2	3	tray	0.667	1	0.667
Cece 2	4	tray	0.868	0	1.535	0
Cece 2	4	snuffle	0.767	1	0.767
Cece 2	4	tray	4.504	1
Cece 2	4	tray	29.13	0
Cece 2	4	tray	2.536	0
Cece 2	4	tray	1.201	0
Cece 2	4	tray	43.811	0
Cece 2	4	tray	20.053	0
Cece 2	4	tray	19.019	0
Cece 2	4	tray	0.868	0	121.122
Cece 2	4	snuffle	1.768	1	1.768
Cece 2	4	tray	1.902	1
Cece 2	4	tray	0.034	0	1.936
Cece 2	5	tray	1.268	0		0
Cece 2	5	tray	3.404	0
Cece 2	5	tray	8.942	0
Cece 2	5	tray	10.144	0
Cece 2	5	tray	6.841	0
Cece 2	5	tray	2.269	0
Cece 2	5	tray	2.602	0
Cece 2	5	tray	10.677	0
Cece 2	5	tray	4.338	0
Cece 2	5	tray	10.577	0
Cece 2	5	tray	0.868	0
Cece 2	5	tray	6.34	0
Cece 2	5	tray	31.197	0	101.403
Cece 2	5	snuffle	1.802	1	1.802
Cece 2	6	tray	1.501	0		0
Cece 2	6	tray	1.068	0
Cece 2	6	tray	1.268	0
Cece 2	6	tray	1.268	0
Cece 2	6	tray	1.335	0
Cece 2	6	tray	0.834	0
Cece 2	6	tray	3.937	0
Cece 2	6	tray	16.817	0
Cece 2	6	tray	24.124	0
Cece 2	6	tray	36.703	0
Cece 2	6	tray	0.667	0	91.324
Cece 2	6	snuffle	1.034	1	1.034
Cece 2	7	tray	1.535	0		0
Cece 2	7	tray	2.636	0
Cece 2	7	tray	4.071	0
Cece 2	7	tray	12.913	0
Cece 2	7	tray	2.702	0
Cece 2	7	tray	17.084	0
Cece 2	7	tray	13.581	0
Cece 2	7	tray	16.983	0
Cece 2	7	tray	35.035	0	107.574
Cece 2	7	snuffle	13.714	1	13.714
Cece 2	8	tray	0.534	0
Cece 2	8	tray	1.134	0	15.382
Cece 2	8	snuffle	6.106	1	6.106	1
Cece 2	8	tray	0.734	1	0.734
Cece 2	9	tray	1.5	0		0
Cece 2	9	tray	4.233	0
Cece 2	9	tray	6.167	0
Cece 2	9	tray	6.2	0
Cece 2	9	tray	1.8	0
Cece 2	9	tray	3.1	0
Cece 2	9	tray	4.267	0
Cece 2	9	tray	3.033	0
Cece 2	9	tray	1.6	0
Cece 2	9	tray	6.8	0
Cece 2	9	tray	10.4	0
Cece 2	9	tray	1.866	0
Cece 2	9	tray	3.666	0
Cece 2	9	tray	1.333	0
Cece 2	9	tray	13.5	0
Cece 2	9	tray	1.067	0
Cece 2	9	tray	10.1	0
Cece 2	9	tray	7.966	0
Cece 2	9	tray	7.866	0	97.198
Cece 2	9	snuffle	9.5	1
Cece 2	9	snuffle	1.9	0
Cece 2	9	snuffle	11.034	0
Cece 2	9	snuffle	4.567	0
Cece 2	9	snuffle	5.533	0
Cece 2	9	snuffle	14.133	0
Cece 2	9	snuffle	0.766	0
Cece 2	9	snuffle	4.767	0
Cece 2	9	snuffle	12.666	0
Cece 2	9	snuffle	4.634	0
Cece 2	9	snuffle	48.234	0
Cece 2	9	snuffle	52.9	0	170.634
Cece 2	9	tray	0.767	1	0.767
Cece 2	9	snuffle	10.167	1
Cece 2	9	snuffle	4.333	0	14.5
Cece 2	10	tray	1.601	0		0
Cece 2	10	tray	1.702	0
Cece 2	10	tray	1.101	0
Cece 2	10	tray	3.57	0
Cece 2	10	tray	3.503	0
Cece 2	10	tray	1.869	0
Cece 2	10	tray	3.47	0
Cece 2	10	tray	12.879	0
Cece 2	10	tray	1.401	0
Cece 2	10	tray	4.738	0
Cece 2	10	tray	1.234	0
Cece 2	10	tray	1.001	0
Cece 2	10	tray	6.74	0
Cece 2	10	tray	5.171	0
Cece 2	10	tray	0.834	0
Cece 2	10	tray	2.469	0
Cece 2	10	tray	0.033	0
Cece 2	10	tray	5.539	0
Cece 2	10	tray	28.895	0	102.25
Cece 2	10	snuffle	3.303	1	3.303
Chacha	1	tray	8.598	0
Chacha	1	tray	4.002	0
Chacha	1	tray	4.003	0
Chacha	1	tray	47.123	0
Chacha	1	tray	22.255	0	89.284
Chacha	1	snuffle	5.745	1
Chacha	1	snuffle	9.255	0
Chacha	1	snuffle	1.751	0
Chacha	1	snuffle	131.756	0
Chacha	1	snuffle	80.499	0
Chacha	1	snuffle	17.751	0	246.757	1
Chacha	1	tray	7.251	1	7.251
Chacha	2	snuffle	7.75	0		1
Chacha	2	snuffle	6.999	0
Chacha	2	snuffle	6.251	0	28.251
Chacha	2	tray	2.506	1
Chacha	2	tray	3.499	0	6.005
Chacha	2	snuffle	4.001	1
Chacha	2	snuffle	5.749	0
Chacha	2	snuffle	16.501	0
Chacha	2	snuffle	2.755	0	29.006
Chacha	3	tray	8.969	0
Chacha	3	tray	2.494	0
Chacha	3	tray	1.498	0
Chacha	3	tray	1.749	0
Chacha	3	tray	6.011	0
Chacha	3	tray	11.997	0
Chacha	3	tray	3.253	0
Chacha	3	tray	2.502	0
Chacha	3	tray	15.755	0	83.234
Chacha	3	snuffle	15	1
Chacha	3	snuffle	4.502	0
Chacha	3	snuffle	14.504	0
Chacha	3	snuffle	18.245	0
Chacha	3	snuffle	12.501	0	64.752	1
Chacha	3	tray	2.251	1
Chacha	3	tray	3.002	0
Chacha	3	tray	5.003	0
Chacha	3	tray	1.25	0	11.506
Chacha	3	snuffle	9.75	1
Chacha	3	snuffle	1.251	0	11.001
Chacha	4	snuffle	5.007	0		1
Chacha	4	snuffle	4.995	0
Chacha	4	snuffle	17.25	0
Chacha	4	snuffle	5.546	0
Chacha	4	snuffle	6.498	0	50.297
Chacha	4	tray	3.494	1
Chacha	4	tray	1	0
Chacha	4	tray	9	0
Chacha	4	tray	1.749	0
Chacha	4	tray	16.497	0
Chacha	4	tray	1.2	0
Chacha	4	tray	2.004	0
Chacha	4	tray	28.5	0	63.444
Chacha	4	snuffle	7.963	1	7.963
Chacha	5	tray	8.253	0
Chacha	5	tray	5.499	0
Chacha	5	tray	17.501	0
Chacha	5	tray	10.499	0	49.715
Chacha	5	snuffle	4.26	1
Chacha	5	snuffle	31.245	0
Chacha	5	snuffle	41.27	0
Chacha	5	snuffle	0.252	0	77.027	1
Chacha	5	tray	13.002	1	13.002
Chacha	5	snuffle	22.503	1	22.503
Chacha	6	snuffle	3.001	0		1
Chacha	6	snuffle	3.247	0
Chacha	6	snuffle	5.999	0
Chacha	6	snuffle	22.249	0
Chacha	6	snuffle	3.5	0
Chacha	6	snuffle	10	0	70.499
Chacha	6	tray	5.251	1
Chacha	6	tray	5.501	0
Chacha	6	tray	1.752	0
Chacha	6	tray	10	0
Chacha	6	tray	7.25	0	29.754
Chacha	6	snuffle	26.497	1
Chacha	6	snuffle	8.744	0
Chacha	6	snuffle	1.248	0	36.489	1
Chacha	6	tray	14.841	1	14.841
Chacha	7	tray	6.251	0
Chacha	7	tray	3.25	0	24.342
Chacha	7	snuffle	3.503	1
Chacha	7	snuffle	2.497	0
Chacha	7	snuffle	2.788	0
Chacha	7	snuffle	6.002	0		1
Chacha	7	snuffle	7.751	0
Chacha	7	snuffle	4.252	0
Chacha	7	snuffle	11.5	0
Chacha	7	snuffle	7.97	0	46.263
Chacha	7	tray	7.251	1
Chacha	7	tray	3.5	0
Chacha	7	tray	4.5	0
Chacha	7	tray	3.25	0
Chacha	7	tray	7.5	0
Chacha	7	tray	3.25	0
Chacha	7	tray	3.75	0
Chacha	7	tray	4.501	0
Chacha	7	tray	3.253	0
Chacha	7	tray	8.499	0	49.254
Chacha	7	snuffle	15.509	1	15.509
Chacha	8	snuffle	6.497	0		1
Chacha	8	snuffle	6.243	0
Chacha	8	snuffle	2	0
Chacha	8	snuffle	2.003	0
Chacha	8	snuffle	9.998	0
Chacha	8	snuffle	5.004	0	47.254
Chacha	8	tray	8.251	1
Chacha	8	tray	1.492	0
Chacha	8	tray	3.751	0
Chacha	8	tray	15.505	0	28.999
Chacha	8	snuffle	9.004	1
Chacha	8	snuffle	20.5	0	29.504
Chacha	9	snuffle	6.501	0		1
Chacha	9	snuffle	1.25	0
Chacha	9	snuffle	8.505	0
Chacha	9	snuffle	2.001	0
Chacha	9	snuffle	1.748	0
Chacha	9	snuffle	8.747	0
Chacha	9	snuffle	38.491	0	96.747
Chacha	9	tray	3.498	1
Chacha	9	tray	7.252	0
Chacha	9	tray	1.993	0
Chacha	9	tray	1.53	0
Chacha	9	tray	5.75	0
Chacha	9	tray	2.5	0
Chacha	9	tray	0.999	0
Chacha	9	tray	9.496	0	33.018
Chacha	9	snuffle	50.744	1
Chacha	9	snuffle	25.5	0	76.244	1
Chacha	9	tray	9.756	1	9.756
Chacha	10	snuffle	3.249	0		1
Chacha	10	snuffle	5.008	0
Chacha	10	snuffle	3.506	0
Chacha	10	snuffle	1.748	0
Chacha	10	snuffle	4.999	0
Chacha	10	snuffle	4.248	0
Chacha	10	snuffle	4.34	0
Chacha	10	snuffle	8.494	0
Chacha	10	snuffle	13.244	0
Chacha	10	snuffle	15	0	73.592
Chacha	10	tray	5.251	1
Chacha	10	tray	4	0
Chacha	10	tray	4.502	0
Chacha	10	tray	2.499	0
Chacha	10	tray	5.085	0
Chacha	10	tray	8.252	0
Chacha	10	tray	5.566	0
Chacha	10	tray	2.001	0
Chacha	10	tray	26.5	0
Chacha	10	tray	2.745	0
Chacha	10	tray	3.245	0	69.646
Chacha	10	snuffle	11.754	1
Chacha	10	snuffle	5.254	0	17.008	1
Chacha	10	tray	6.751	1	6.751
Chippie	1	tray	1.768	0		0
Chippie	1	tray	1.034	0
Chippie	1	tray	39.607	0
Chippie	1	tray	23.657	0
Chippie	1	tray	4.104	0	76.921
Chippie	1	snuffle	60.594	1
Chippie	1	snuffle	72.072	0
Chippie	1	snuffle	2.903	0	135.569
Chippie	1	tray	0.767	1	0.767
Chippie	1	snuffle	55.722	1
Chippie	1	snuffle	0.601	0
Chippie	1	snuffle	24.891	0
Chippie	1	snuffle	59.059	0	140.273
Chippie	2	tray	8.976	0		0
Chippie	2	tray	35.101	0
Chippie	2	tray	5.106	0
Chippie	2	tray	20.087	0
Chippie	2	tray	0.501	0	210.044
Chippie	2	snuffle	145.245	1
Chippie	2	snuffle	17.585	0	162.83
Chippie	3	tray	26.026	0		0
Chippie	3	tray	23.324	0
Chippie	3	tray	7.274	0
Chippie	3	tray	2.269	0
Chippie	3	tray	5.438	0	227.161
Chippie	3	snuffle	35.169	1
Chippie	3	snuffle	2.135	0
Chippie	3	snuffle	34.268	0
Chippie	3	snuffle	11.578	0	83.15
Chippie	3	tray	0.667	1	0.667
Chippie	3	snuffle	21.188	1
Chippie	3	snuffle	8.675	0	29.863
Chippie	4	tray	0.768	0
Chippie	4	tray	9.943	0
Chippie	4	tray	0.501	0
Chippie	4	tray	2.603	0
Chippie	4	tray	2.536	0
Chippie	4	tray	17.484	0
Chippie	4	tray	1.602	0	65.3
Chippie	4	snuffle	59.76	1	59.76	1
Chippie	4	tray	26.527	1
Chippie	4	tray	1.001	0	27.528
Chippie	4	snuffle	39.039	1	39.039
Chippie	4	tray	1.535	1	1.535
Chippie	4	snuffle	15.415	1	15.415
Chippie	4	tray	0.534	1	0.534
Chippie	5	snuffle	9.042	0	9.576	1
Chippie	5	tray	40.674	1
Chippie	5	tray	0.668	0
Chippie	5	tray	13.647	0	54.989
Chippie	5	snuffle	7.374	1
Chippie	5	snuffle	25.792	0	33.166
Chippie	5	tray	0.533	1	0.533
Chippie	5	snuffle	27.528	1
Chippie	5	snuffle	18.418	0
Chippie	5	snuffle	5.039	0
Chippie	5	snuffle	31.398	0
Chippie	5	snuffle	6.874	0	89.257
Chippie	6	snuffle	17.25	0	106.507	1
Chippie	6	tray	16.183	1
Chippie	6	tray	5.605	0
Chippie	6	tray	18.185	0
Chippie	6	tray	17.284	0	57.257
Chippie	6	snuffle	27.327	1
Chippie	6	snuffle	12.379	0
Chippie	6	snuffle	16.917	0
Chippie	6	snuffle	15.148	0
Chippie	6	snuffle	3.036	0
Chippie	6	snuffle	13.28	0	88.087
Chippie	6	tray	0.3	1	0.3
Chippie	6	snuffle	12.412	1	12.412
Chippie	7	tray	20.12	0
Chippie	7	tray	17.25	0	49.782
Chippie	7	snuffle	68.569	1	68.569	1
Chippie	7	tray	20.787	1	20.787
Chippie	7	snuffle	34.568	1
Chippie	7	snuffle	2.069	0	36.637
Chippie	7	tray	1.101	1	1.101
Chippie	7	snuffle	17.284	1	17.284
Chippie	8	tray	10.277	0
Chippie	8	tray	30.63	0
Chippie	8	tray	23.657	0	81.848
Chippie	8	snuffle	56.189	1
Chippie	8	snuffle	34.801	0	90.99	1
Chippie	8	tray	3.837	1	3.837
Chippie	8	snuffle	22.122	1	22.122
Chippie	9	tray	5.773	0		0
Chippie	9	tray	48.149	0
Chippie	9	tray	5.072	0	81.116
Chippie	9	snuffle	85.352	1
Chippie	9	snuffle	52.719	0
Chippie	9	snuffle	19.152	0	157.223
Chippie	10	snuffle	6.075	0		1
Chippie	10	snuffle	19.726	0	183.024
Chippie	10	tray	9.045	1
Chippie	10	tray	57.877	0
Chippie	10	tray	1.002	0	67.924
Chippie	10	snuffle	78.405	1
Chippie	10	snuffle	14.553	0	92.958
Coco	1	snuffle	19.4	0	112.358	1
Coco	1	tray	26.167	1
Coco	1	tray	2.467	0	28.634
Coco	1	snuffle	62.5	1	62.5
Coco	1	tray	0.566	1	0.566
Coco	1	snuffle	167	1
Coco	1	snuffle	196.467	0	363.467	1
Coco	1	tray	10.967	1	10.967
Coco	1	snuffle	69.933	1
Coco	1	snuffle	19.734	0	89.667
Coco	2	tray	8.5	0	98.167
Coco	2	snuffle	9.966	1
Coco	2	snuffle	23.7	0	33.666	1
Coco	2	tray	5.267	1
Coco	2	tray	15.3	0
Coco	2	tray	0.134	0	20.701
Coco	2	snuffle	53.633	1
Coco	2	snuffle	88.967	0	142.6	1
Coco	2	tray	3.1	1	3.1
Coco	2	snuffle	40.6	1
Coco	2	snuffle	111.6	0
Coco	2	snuffle	0.966	0
Coco	2	snuffle	117.567	0
Coco	2	snuffle	28.966	0
Coco	2	snuffle	4.366	0	304.065	1
Coco	2	tray	8.866	1	8.866
Coco	3	snuffle	1.9	0	10.766
Coco	3	tray	10.833	1
Coco	3	tray	4.4	0
Coco	3	tray	6.267	0
Coco	3	tray	2.333	0	23.833
Coco	3	snuffle	82.6	1	82.6	1
Coco	3	tray	11.867	1	11.867
Coco	3	snuffle	101	1	101	1
Coco	3	tray	7.1	1	7.1
Coco	3	snuffle	22.5	1	22.5
Coco	4	snuffle	2.626	0	25.126	1
Coco	4	tray	8.137	1
Coco	4	tray	14.924	0
Coco	4	tray	3.499	0	26.56
Coco	4	snuffle	62.51	1
Coco	4	snuffle	34.73	0
Coco	4	snuffle	50.208	0
Coco	4	snuffle	246.627	0	394.075	1
Coco	4	tray	2.259	1	2.259
Coco	4	snuffle	0.505	1	0.505
Coco	5	tray	1.233	0	1.738
Coco	5	snuffle	2.1	1	2.1	1
Coco	5	tray	21.4	1
Coco	5	tray	4.466	0	25.866
Coco	5	snuffle	80.667	1		1
Coco	5	snuffle	65.367	0
Coco	5	snuffle	4.967	0
Coco	5	snuffle	60.067	0
Coco	5	snuffle	75.333	0	286.401
Coco	5	tray	2.466	1
Coco	5	tray	7.934	0	10.4
Coco	5	snuffle	16.233	1	16.233
Coco	6	tray	2	0
Coco	6	tray	11.6	0
Coco	6	tray	15.966	0	45.799
Coco	6	snuffle	91.467	1
Coco	6	snuffle	107.8	0
Coco	6	snuffle	19.933	0	219.2	1
Coco	6	tray	3.633	1	3.633
Coco	6	snuffle	33.366	1	33.366
Coco	7	tray	31.687	0	65.053
Coco	7	snuffle	55.604	1		1
Coco	7	snuffle	110.641	0
Coco	7	snuffle	119.779	0	286.024
Coco	7	tray	4.036	1
Coco	7	tray	1.134	0	5.17
Coco	7	snuffle	9.172	1
Coco	7	snuffle	50.901	0
Coco	7	snuffle	87.358	0	147.431
Coco	8	tray	5.7	0
Coco	8	tray	6.333	0
Coco	8	tray	16.033	0	175.497
Coco	8	snuffle	66.833	1
Coco	8	snuffle	8.366	0
Coco	8	snuffle	240.266	0	315.465	1
Coco	8	tray	19.1	1	19.1
Coco	8	snuffle	12.3	1
Coco	8	snuffle	7.633	0	19.933
Coco	9	snuffle	0.466	0	20.399
Coco	9	tray	3.867	1
Coco	9	tray	11.6	0
Coco	9	tray	13.933	0	29.4
Coco	9	snuffle	90	1		1
Coco	9	snuffle	31	0
Coco	9	snuffle	55.033	0	176.033
Coco	9	tray	1.3	1
Coco	9	tray	2.433	0	3.733
Coco	10	tray	1.033	0	4.766
Coco	10	snuffle	1.533	1	1.533
Coco	10	tray	23.667	1
Coco	10	tray	6.4	0
Coco	10	tray	1.534	0	31.601
Coco	10	snuffle	121.467	1	121.467	1
Coco	10	tray	10.2	1	10.2
Coco	10	snuffle	57.566	1	57.566
Coco	10	tray	1.5	1	1.5
Coco	10	snuffle	0.4	1
Coco	10	snuffle	47.966	0	48.366
Dexter	1	snuffle	2.2	0		1
Dexter	1	snuffle	21.5	0
Dexter	1	snuffle	17.8	0
Dexter	1	snuffle	7.7	0
Dexter	2	snuffle	0.867	0		1
Dexter	2	snuffle	1.534	0
Dexter	2	snuffle	12.667	0
Dexter	2	snuffle	29.134	0
Dexter	2	snuffle	11.267	0
Dexter	2	snuffle	15.2	0
Dexter	2	snuffle	0.067	0
Dexter	3	snuffle	6.2	0		1
Dexter	3	snuffle	16.766	0
Dexter	3	snuffle	26.7	0
Dexter	3	snuffle	37.5	0
Dexter	3	snuffle	5.233	0
Dexter	3	snuffle	10.233	0
Dexter	4	snuffle	0.933	0	271.867
Dexter	4	tray	0.834	1	0.834
Dexter	5	snuffle	4.134	0		1
Dexter	5	snuffle	1.666	0
Dexter	8	tray	5.867	0		0
Dexter	8	tray	20.167	0
Dexter	8	tray	0.834	0
Dexter	8	tray	4.867	0
Dexter	9	tray	3	0		0
Dexter	9	tray	3.733	0
Dexter	9	tray	3.1	0
Dexter	9	tray	1.4	0
Dexter	9	tray	1.433	0
Dexter	9	tray	2.4	0
Dexter	9	tray	4.8	0
Dexter	9	tray	14.733	0
Dexter	9	tray	0.567	0	73.535
Dexter	9	snuffle	4.2	1
Dexter	9	snuffle	7.9	0
Dexter	9	snuffle	5.767	0
Dexter	9	snuffle	15.6	0
Dexter	9	snuffle	21.067	0
Dexter	9	snuffle	8.133	0	62.667
Dexter	10	snuffle	24.867	0		1
Dexter	10	snuffle	4.4	0	91.934
Dexter	10	tray	0.333	1	0.333
Dexter	10	snuffle	0.267	1	0.267
Dexter	10	tray	0.066	1	0.066
Dexter	10	snuffle	1.133	1
Dexter	10	snuffle	21.734	0	22.867
Dexter	10	tray	18.334	1
Dexter	10	tray	2	0
Dexter	10	tray	1	0
Dexter	10	tray	3	0
Dexter	10	tray	1.933	0
Dexter	10	tray	7.333	0
Dexter	10	tray	7.467	0	41.067
Dexter	10	snuffle	0.466	1
Dexter	10	snuffle	8.067	0
Dexter	10	snuffle	11.533	0
Dexter	10	snuffle	4.734	0
Dexter	10	snuffle	4.467	0
Dexter	10	snuffle	8.2	0	37.467
Ellie	1	tray	5.75	0
Ellie	1	tray	3.506	0
Ellie	1	tray	3.754	0
Ellie	1	tray	2.75	0
Ellie	1	tray	1.256	0
Ellie	1	tray	0.247	0	54.73
Ellie	1	snuffle	37.231	1
Ellie	1	snuffle	28.687	0
Ellie	1	snuffle	55.747	0	121.665
Ellie	1	tray	1.19	1	1.19
Ellie	1	snuffle	51.746	1
Ellie	1	snuffle	46.178	0	97.924	1
Ellie	1	tray	2.156	1	2.156
Ellie	1	snuffle	97.999	1
Ellie	1	snuffle	19.502	0
Ellie	1	snuffle	5.748	0	123.249	1
Ellie	1	tray	2.755	1	2.755
Ellie	2	tray	12.5	0
Ellie	2	tray	2.252	0
Ellie	2	tray	2.79	0	20.297
Ellie	2	snuffle	61.745	1
Ellie	2	snuffle	9.992	0
Ellie	2	snuffle	15.005	0
Ellie	2	snuffle	36.501	0	123.243
Ellie	2	tray	0.863	1	0.863
Ellie	2	snuffle	291.751	1	291.751	1
Ellie	2	tray	2.001	1	2.001
Ellie	2	snuffle	210.782	1
Ellie	2	snuffle	1.251	0
Ellie	2	snuffle	6.25	0
Ellie	2	snuffle	10.245	0
Ellie	2	snuffle	14.002	0
Ellie	2	snuffle	21.002	0
Ellie	2	snuffle	14.002	0
Ellie	2	snuffle	14.746	0
Ellie	2	snuffle	6.907	0	299.187
Ellie	3	tray	5.756	0	304.943
Ellie	3	snuffle	10	1
Ellie	3	snuffle	52.992	0	62.992	1
Ellie	3	tray	1.751	1
Ellie	3	tray	7.496	0	9.247
Ellie	3	snuffle	12.242	1
Ellie	3	snuffle	14.403	0
Ellie	3	snuffle	19.006	0	45.651	1
Ellie	3	tray	2.08	1	2.08
Ellie	3	snuffle	44.998	1	44.998	1
Ellie	3	tray	2.222	1	2.222
Ellie	3	snuffle	71.129	1
Ellie	3	snuffle	89.155	0
Ellie	3	snuffle	5.753	0
Ellie	3	snuffle	33.499	0
Ellie	3	snuffle	120.31	0	319.846	1
Ellie	3	tray	3.505	1	3.505
Ellie	3	snuffle	20.002	1	20.002
Ellie	4	tray	6.998	0
Ellie	4	tray	6.749	0
Ellie	4	tray	3.007	0	36.756
Ellie	4	snuffle	34.815	1
Ellie	4	snuffle	40.256	0	75.071	1
Ellie	4	tray	0.817	1
Ellie	4	tray	2.008	0
Ellie	4	tray	1.002	0	3.827
Ellie	4	snuffle	78.506	1	78.506	1
Ellie	4	tray	2.503	1	2.503
Ellie	4	snuffle	115.749	1	115.749
Ellie	4	tray	0.75	1	0.75
Ellie	4	snuffle	16.629	1
Ellie	4	snuffle	29.256	0	45.885
Ellie	5	tray	6	0
Ellie	5	tray	7.748	0
Ellie	5	tray	5.246	0	64.879
Ellie	5	snuffle	79.984	1	79.984	1
Ellie	5	tray	3	1
Ellie	5	tray	1.249	0	4.249
Ellie	5	snuffle	127.349	1
Ellie	5	snuffle	10.505	0	137.854
Ellie	5	tray	1.703	1	1.703
Ellie	5	snuffle	160.414	1
Ellie	5	snuffle	9.473	0
Ellie	5	snuffle	111.594	0
Ellie	5	snuffle	162.404	0
Ellie	5	snuffle	10.506	0
Ellie	5	snuffle	26.747	0	481.138
Ellie	6	tray	3.75	0	484.888
Ellie	6	snuffle	3.254	1
Ellie	6	snuffle	11.661	0
Ellie	6	snuffle	63.256	0	78.171	1
Ellie	6	tray	13.002	1	13.002
Ellie	6	snuffle	69.06	1	69.06	1
Ellie	6	tray	3.006	1	3.006
Ellie	6	snuffle	35.75	1	35.75
Ellie	6	tray	1.457	1
Ellie	6	tray	0.334	0
Ellie	6	tray	1.335	0	3.126
Ellie	6	snuffle	82.55	1
Ellie	6	snuffle	8.498	0
Ellie	6	snuffle	10.673	0
Ellie	6	snuffle	64.005	0	165.726
Ellie	6	tray	1.504	1	1.504
Ellie	6	snuffle	3.087	1	3.087
Ellie	7	tray	3.505	0
Ellie	7	tray	4.007	0
Ellie	7	tray	2.751	0
Ellie	7	tray	2.53	0	15.88
Ellie	7	snuffle	69.5	1	69.5	1
Ellie	7	tray	3.745	1	3.745
Ellie	7	snuffle	54.557	1	54.557
Ellie	7	tray	0.75	1	0.75
Ellie	7	snuffle	35.279	1
Ellie	7	snuffle	19.25	0
Ellie	7	snuffle	25.909	0	80.438
Ellie	7	tray	1.25	1	1.25
Ellie	8	tray	5.752	0	7.002
Ellie	8	snuffle	1.819	1
Ellie	8	snuffle	56.114	0	57.933	1
Ellie	8	tray	10.51	1
Ellie	8	tray	1	0	11.51
Ellie	8	snuffle	2.267	1
Ellie	8	snuffle	64.754	0	67.021
Ellie	8	tray	1.997	1	1.997
Ellie	8	snuffle	51.502	1	51.502	1
Ellie	8	tray	2.254	1	2.254
Ellie	8	snuffle	161.334	1
Ellie	8	snuffle	117.522	0
Ellie	8	snuffle	90.904	0
Ellie	8	snuffle	13.757	0	383.517
Ellie	9	tray	4	0
Ellie	9	tray	11.506	0
Ellie	9	tray	2.752	0	401.775
Ellie	9	snuffle	3.521	1
Ellie	9	snuffle	5.499	0
Ellie	9	snuffle	0.25	0
Ellie	9	snuffle	68.759	0	78.029	1
Ellie	9	tray	4.885	1	4.885
Ellie	9	snuffle	1.005	1
Ellie	9	snuffle	45.005	0
Ellie	9	snuffle	84.241	0	130.251
Ellie	9	tray	1.25	1	1.25
Ellie	9	snuffle	172.622	1	172.622	1
Ellie	9	tray	2.006	1	2.006
Ellie	9	snuffle	166.817	1
Ellie	9	snuffle	1.753	0
Ellie	9	snuffle	8.86	0
Ellie	9	snuffle	11.39	0	188.82
Ellie	10	tray	11.755	0
Ellie	10	tray	7.555	0
Ellie	10	tray	2.753	0	210.883
Ellie	10	snuffle	3.756	1
Ellie	10	snuffle	55.995	0
Ellie	10	snuffle	1.746	0	61.497
Ellie	10	tray	0.999	1	0.999
Ellie	10	snuffle	27.016	1
Ellie	10	snuffle	8.251	0
Ellie	10	snuffle	34.23	0	69.497	1
Ellie	10	tray	0.751	1
Ellie	10	tray	0.256	0
Ellie	10	tray	0.502	0
Ellie	10	tray	2.25	0	3.759
Ellie	10	snuffle	72.066	1
Ellie	10	snuffle	78.09	0	150.156
Ellie	10	tray	0.747	1	0.747
Ellie	10	snuffle	50.536	1	50.536
Frankie	1	tray	3.973	0		0
Frankie	1	tray	48.314	0	102.823
Frankie	1	snuffle	70.718	1
Frankie	1	snuffle	36.494	0
Frankie	1	snuffle	78.798	0
Frankie	1	snuffle	22.505	0	208.515
Frankie	1	tray	1.269	1	1.269
Frankie	2	snuffle	10.37	0
Frankie	2	snuffle	39.246	0	50.885	1
Frankie	2	tray	38.813	1	38.813
Frankie	2	snuffle	26.709	1		1
Frankie	2	snuffle	112.004	0
Frankie	2	snuffle	112.838	0	251.551
Frankie	2	tray	2.068	1	2.068
Frankie	2	snuffle	16.906	1	16.906
Frankie	3	tray	3.97	0		0
Frankie	3	tray	1.868	0
Frankie	3	tray	9.206	0
Frankie	3	tray	1.467	0
Frankie	3	tray	6.571	0
Frankie	3	tray	9.573	0
Frankie	3	tray	1.3	0	50.861
Frankie	3	snuffle	16.978	1
Frankie	3	snuffle	47.332	0
Frankie	3	snuffle	115.61	0	179.92
Frankie	3	tray	1.768	1	1.768
Frankie	3	snuffle	23.883	1	23.883
Frankie	4	tray	33.355	0	57.238	0
Frankie	4	snuffle	22.304	1
Frankie	4	snuffle	123.806	0
Frankie	4	snuffle	95.125	0	241.235
Frankie	4	tray	1.169	1	1.169
Frankie	4	snuffle	30.785	1	30.785
Frankie	5	tray	41.136	0	71.921	0
Frankie	5	snuffle	7.679	1
Frankie	5	snuffle	175.258	0	182.937
Frankie	5	tray	0.968	1	0.968
Frankie	5	snuffle	13.923	1	13.923
Frankie	6	tray	3.839	0
Frankie	6	tray	29.816	0	47.578
Frankie	6	snuffle	99.666	1
Frankie	6	snuffle	61.402	0
Frankie	6	snuffle	4.141	0
Frankie	6	snuffle	19.933	0
Frankie	6	snuffle	31.853	0	216.995	1
Frankie	6	tray	2.904	1	2.904
Frankie	6	snuffle	72.922	1
Frankie	6	snuffle	6.21	0	79.132
Frankie	7	snuffle	17.101	0		1
Frankie	7	snuffle	4.643	0	100.876
Frankie	7	tray	13.794	1
Frankie	7	tray	28.457	0
Frankie	7	tray	1.937	0	44.188
Frankie	7	snuffle	147.595	1
Frankie	7	snuffle	27.455	0	175.05
Frankie	8	tray	11.39	0		0
Frankie	8	tray	19.973	0	206.413
Frankie	8	snuffle	34.469	1
Frankie	8	snuffle	113.427	0
Frankie	8	snuffle	11.023	0
Frankie	8	snuffle	23.113	0	182.032
Frankie	9	tray	6.972	0		0
Frankie	9	tray	5.937	0
Frankie	9	tray	5.17	0
Frankie	9	tray	28.786	0	228.897
Frankie	9	snuffle	89.794	1
Frankie	9	snuffle	9.206	0
Frankie	9	snuffle	59.173	0	158.173
Frankie	10	tray	6.638	0
Frankie	10	tray	9.84	0
Frankie	10	tray	18.112	0	192.763
Frankie	10	snuffle	211.241	1	211.241	1
Frankie	10	tray	2.768	1	2.768
Frankie	10	snuffle	10.808	1
Frankie	10	snuffle	0.8	0
Frankie	10	snuffle	10.174	0	21.782
Hurley	1	tray	1.168	0
Hurley	1	tray	5.305	0
Hurley	1	tray	1.368	0
Hurley	1	tray	2.503	0	32.126
Hurley	1	snuffle	8.141	1
Hurley	1	snuffle	9.176	0
Hurley	1	snuffle	13.581	0
Hurley	1	snuffle	6.139	0
Hurley	1	snuffle	18.785	0
Hurley	1	snuffle	25.459	0
Hurley	1	snuffle	64.264	0
Hurley	1	snuffle	45.98	0	191.525	1
Hurley	1	tray	4.471	1
Hurley	1	tray	14.414	0
Hurley	1	tray	16.583	0
Hurley	1	tray	1.802	0
Hurley	1	tray	31.098	0
Hurley	1	tray	44.21	0	112.578
Hurley	1	snuffle	31.331	1
Hurley	1	snuffle	118.018	0	149.349	1
Hurley	1	tray	4.872	1	4.872
Hurley	2	tray	1.201	0
Hurley	2	tray	2.469	0	8.542
Hurley	2	snuffle	3.904	1
Hurley	2	snuffle	4.771	0
Hurley	2	snuffle	27.961	0
Hurley	2	snuffle	57.257	0
Hurley	2	snuffle	78.712	0	172.605	1
Hurley	2	tray	29.83	1
Hurley	2	tray	1.935	0
Hurley	2	tray	107.675	0	139.44
Hurley	2	snuffle	5.739	1
Hurley	2	snuffle	78.502	0	84.241	1
Hurley	2	tray	10.243	1
Hurley	2	tray	5.339	0	15.582
Hurley	2	snuffle	75.542	1	75.542	1
Hurley	2	tray	5.472	1	5.472
Hurley	3	tray	1.601	0
Hurley	3	tray	1.468	0
Hurley	3	tray	1.902	0
Hurley	3	tray	1.468	0
Hurley	3	tray	72.506	0
Hurley	3	tray	30.33	0
Hurley	3	tray	38.939	0	153.686
Hurley	3	snuffle	7.274	1
Hurley	3	snuffle	8.308	0
Hurley	3	snuffle	10.477	0
Hurley	3	snuffle	39.74	0
Hurley	3	snuffle	13.881	0
Hurley	3	snuffle	110.076	0
Hurley	3	snuffle	119.853	0	309.609	1
Hurley	3	tray	34.067	1
Hurley	3	tray	7.641	0	41.708
Hurley	4	tray	1.401	0
Hurley	4	tray	4.17	0
Hurley	4	tray	4.304	0
Hurley	4	tray	16.483	0
Hurley	4	tray	48.915	0
Hurley	4	tray	55.422	0	172.403
Hurley	4	snuffle	4.738	1
Hurley	4	snuffle	2.703	0
Hurley	4	snuffle	1.502	0
Hurley	4	snuffle	61.161	0
Hurley	4	snuffle	28.195	0
Hurley	4	snuffle	171.538	0	269.837	1
Hurley	4	tray	27.595	1
Hurley	4	tray	6.44	0	34.035
Hurley	4	snuffle	96.296	1
Hurley	4	snuffle	40.174	0	136.47
Hurley	5	snuffle	20.053	0		1
Hurley	5	snuffle	10.644	0	167.167
Hurley	5	tray	0.867	1
Hurley	5	tray	1.368	0
Hurley	5	tray	56.19	0
Hurley	5	tray	21.922	0
Hurley	5	tray	38.238	0	118.585
Hurley	5	snuffle	1.168	1
Hurley	5	snuffle	32.833	0
Hurley	5	snuffle	57.29	0
Hurley	5	snuffle	121.221	0	212.512	1
Hurley	5	tray	18.485	1	18.485
Hurley	5	snuffle	33.534	1
Hurley	5	snuffle	27.728	0
Hurley	5	snuffle	5.806	0	67.068
Hurley	6	tray	0.267	0
Hurley	6	tray	1.702	0	69.037
Hurley	6	snuffle	0.868	1	0.868
Hurley	6	tray	2.169	1
Hurley	6	tray	1.969	0	4.138
Hurley	6	snuffle	4.805	1
Hurley	6	snuffle	2.569	0	7.374	1
Hurley	6	tray	2.936	1
Hurley	6	tray	4.738	0
Hurley	6	tray	2.87	0
Hurley	6	tray	8.309	0
Hurley	6	tray	3.57	0
Hurley	6	tray	0.467	0
Hurley	6	tray	5.305	0
Hurley	6	tray	3.671	0
Hurley	6	tray	25.726	0
Hurley	6	tray	157.758	0	215.35
Hurley	6	snuffle	4.404	1
Hurley	6	snuffle	10.978	0
Hurley	6	snuffle	3.136	0
Hurley	6	snuffle	5.305	0
Hurley	6	snuffle	7.675	0
Hurley	6	snuffle	44.211	0
Hurley	6	snuffle	2.002	0
Hurley	6	snuffle	129.463	0
Hurley	6	snuffle	3.837	0	211.011	1
Hurley	6	tray	5.139	1	5.139
Hurley	7	tray	1.101	0
Hurley	7	tray	0.301	0
Hurley	7	tray	1.736	0	8.277
Hurley	7	snuffle	5.272	1	5.272	1
Hurley	7	tray	0.468	1
Hurley	7	tray	3.47	0
Hurley	7	tray	3.77	0
Hurley	7	tray	3.671	0
Hurley	7	tray	3.204	0
Hurley	7	tray	3.003	0
Hurley	7	tray	6.14	0
Hurley	7	tray	20.22	0
Hurley	7	tray	53.92	0
Hurley	7	tray	63.464	0	161.33
Hurley	7	snuffle	2.803	1
Hurley	7	snuffle	8.441	0
Hurley	7	snuffle	13.347	0
Hurley	7	snuffle	8.008	0
Hurley	7	snuffle	32.332	0
Hurley	7	snuffle	29.129	0
Hurley	7	snuffle	170.537	0	264.597	1
Hurley	7	tray	22.623	1
Hurley	7	tray	6.106	0	28.729
Hurley	7	snuffle	91.992	1
Hurley	7	snuffle	20.72	0	112.712
Hurley	8	tray	1.769	0
Hurley	8	tray	6.473	0
Hurley	8	tray	3.437	0
Hurley	8	tray	0.901	0
Hurley	8	tray	3.203	0
Hurley	8	tray	0.901	0
Hurley	8	tray	17.784	0
Hurley	8	tray	34.501	0
Hurley	8	tray	99.466	0	281.147
Hurley	8	snuffle	2.669	1
Hurley	8	snuffle	14.748	0
Hurley	8	snuffle	2.068	0
Hurley	8	snuffle	1.135	0
Hurley	8	snuffle	2.202	0
Hurley	8	snuffle	37.604	0
Hurley	8	snuffle	83.417	0
Hurley	8	snuffle	30.831	0	174.674	1
Hurley	8	tray	2.035	1	2.035
Hurley	9	tray	2.002	0
Hurley	9	tray	4.17	0	8.207
Hurley	9	snuffle	1.235	1
Hurley	9	snuffle	2.002	0
Hurley	9	snuffle	6.107	0
Hurley	9	snuffle	12.312	0
Hurley	9	snuffle	15.615	0
Hurley	9	snuffle	18.418	0
Hurley	9	snuffle	4.871	0
Hurley	9	snuffle	54.555	0	115.115
Hurley	9	tray	1.902	1		1
Hurley	9	tray	3.57	0
Hurley	9	tray	93.86	0
Hurley	9	tray	37.304	0	136.636
Hurley	9	snuffle	0.2	1
Hurley	9	snuffle	0.667	0
Hurley	9	snuffle	22.889	0
Hurley	9	snuffle	121.187	0	144.943	1
Hurley	9	tray	16.851	1	16.851
Hurley	10	tray	0.667	0
Hurley	10	tray	8.375	0
Hurley	10	tray	5.739	0
Hurley	10	tray	2.235	0
Hurley	10	tray	6.707	0
Hurley	10	tray	1.468	0
Hurley	10	tray	29.963	0
Hurley	10	tray	23.223	0
Hurley	10	tray	64.131	0
Hurley	10	tray	3.504	0
Hurley	10	tray	9.376	0	172.239
Hurley	10	snuffle	24.157	1
Hurley	10	snuffle	1.668	0
Hurley	10	snuffle	3.103	0
Hurley	10	snuffle	3.904	0
Hurley	10	snuffle	7.207	0
Hurley	10	snuffle	22.689	0
Hurley	10	snuffle	39.84	0
Hurley	10	snuffle	61.394	0
Hurley	10	snuffle	55.956	0	219.918	1
Hurley	10	tray	6.54	1	6.54
Karma	1	tray	57.4	0	63.94
Karma	1	snuffle	36.333	1
Karma	1	snuffle	103.533	0	139.866	1
Karma	1	tray	29.867	1	29.867
Karma	2	snuffle	2.9	0		1
Karma	2	snuffle	42.834	0
Karma	2	snuffle	25.634	0
Karma	2	snuffle	4.7	0
Karma	2	snuffle	16.666	0
Karma	3	snuffle	37.067	0
Karma	3	snuffle	30.4	0
Karma	3	snuffle	3.333	0
Karma	3	snuffle	50.267	0
Karma	3	snuffle	0.467	0	244.135	1
Karma	3	tray	35.133	1	35.133
Karma	3	snuffle	12.067	1	12.067
Karma	4	snuffle	1.9	0	13.967	0
Karma	4	tray	18.3	1
Karma	4	tray	0.1	0	18.4
Karma	4	snuffle	40.433	1
Karma	4	snuffle	50	0	90.433
Karma	4	tray	0.467	1	0.467
Karma	4	snuffle	4.366	1	4.366
Karma	5	snuffle	6.034	0		1
Karma	5	snuffle	7.5	0
Karma	5	snuffle	76.3	0	94.2
Karma	5	tray	58.333	1
Karma	5	tray	1.266	0	59.599
Karma	6	snuffle	55.033	0		1
Karma	6	snuffle	6.4	0
Karma	7	snuffle	31.8	0
Karma	7	snuffle	0.167	0
Karma	7	snuffle	4	0	156.999	1
Karma	7	tray	28.6	1	28.6
Karma	7	snuffle	7.467	1	7.467
Karma	8	tray	23.9	0	31.367
Karma	8	snuffle	28.734	1	28.734	1
Karma	8	tray	4.2	1	4.2
Karma	8	snuffle	5	1	5
Karma	9	snuffle	76.573	0	81.573	1
Karma	9	tray	17.168	1
Karma	9	tray	16.466	0	33.634
Karma	9	snuffle	36.613	1
Karma	9	snuffle	31.492	0
Karma	9	snuffle	42.302	0	110.407
Karma	10	snuffle	12.467	0		1
Karma	10	snuffle	24.866	0
Karma	10	snuffle	35.4	0
Karma	10	snuffle	1.167	0	184.307
Karma	10	tray	25.367	1
Karma	10	tray	3.833	0
Karma	10	tray	1.467	0	30.667
Karma	10	snuffle	64.5	1	64.5
Kazoo	1	snuffle	2.501	0	67.001	1
Kazoo	1	tray	3.25	1
Kazoo	1	tray	28.246	0
Kazoo	1	tray	10.247	0	41.743
Kazoo	1	snuffle	13.487	1
Kazoo	1	snuffle	158.249	0
Kazoo	1	snuffle	13.245	0
Kazoo	1	snuffle	21.151	0	206.132
Kazoo	2	tray	5.246	0
Kazoo	2	tray	32.719	0	244.097
Kazoo	2	snuffle	1.748	1
Kazoo	2	snuffle	180.253	0	182.001	1
Kazoo	2	tray	3	1	3
Kazoo	2	snuffle	64.247	1	64.247
Kazoo	3	tray	2.249	0		0
Kazoo	3	tray	11.001	0
Kazoo	3	tray	3.567	0
Kazoo	3	tray	9.998	0
Kazoo	3	tray	17.998	0	109.06
Kazoo	3	snuffle	5.5	1
Kazoo	3	snuffle	16.75	0
Kazoo	3	snuffle	118.252	0	140.502
Kazoo	3	tray	1.028	1	1.028
Kazoo	3	snuffle	11.254	1	11.254
Kazoo	4	tray	0.755	0	12.009
Kazoo	4	snuffle	1	1
Kazoo	4	snuffle	7.734	0
Kazoo	4	snuffle	9.249	0
Kazoo	4	snuffle	31.574	0	49.557	1
Kazoo	4	tray	4.5	1
Kazoo	4	tray	4.25	0
Kazoo	4	tray	1.751	0
Kazoo	4	tray	1.251	0
Kazoo	4	tray	26.5	0
Kazoo	4	tray	5.25	0
Kazoo	4	tray	1.5	0	45.002
Kazoo	4	snuffle	34.751	1
Kazoo	4	snuffle	51.25	0	86.001
Kazoo	5	snuffle	4.754	0
Kazoo	5	snuffle	1.749	0	92.504	1
Kazoo	5	tray	26.501	1
Kazoo	5	tray	9.991	0
Kazoo	5	tray	1.005	0	37.497
Kazoo	5	snuffle	11.505	1
Kazoo	5	snuffle	10.501	0
Kazoo	5	snuffle	113.745	0	135.751
Kazoo	5	tray	1.005	1	1.005
Kazoo	5	snuffle	52.752	1	52.752
Kazoo	6	snuffle	7.499	0	60.251	1
Kazoo	6	tray	30.495	1	30.495
Kazoo	6	snuffle	125.253	1	125.253	1
Kazoo	6	tray	3.001	1	3.001
Kazoo	6	snuffle	32.249	1
Kazoo	6	snuffle	12.508	0	44.757
Kazoo	7	tray	4	0
Kazoo	7	tray	1.248	0
Kazoo	7	tray	2.499	0
Kazoo	7	tray	30.749	0	83.253
Kazoo	7	snuffle	3.501	1
Kazoo	7	snuffle	9.003	0
Kazoo	7	snuffle	4.752	0	17.256	1
Kazoo	7	tray	3.001	1	3.001
Kazoo	7	snuffle	105.748	1	105.748	1
Kazoo	7	tray	2.001	1	2.001
Kazoo	8	snuffle	3.745	0	5.746	1
Kazoo	8	tray	4.501	1
Kazoo	8	tray	1.755	0
Kazoo	8	tray	14.249	0
Kazoo	8	tray	0.75	0
Kazoo	8	tray	17.5	0	38.755
Kazoo	8	snuffle	3.75	1
Kazoo	8	snuffle	102.25	0	106	1
Kazoo	8	tray	4.5	1	4.5
Kazoo	8	snuffle	16.25	1	16.25
Kazoo	9	snuffle	2.5	0
Kazoo	9	snuffle	2.751	0
Kazoo	9	snuffle	10.749	0
Kazoo	9	snuffle	3.498	0	35.748	1
Kazoo	9	tray	4.252	1
Kazoo	9	tray	31.825	0
Kazoo	9	tray	10.999	0	47.076
Kazoo	9	snuffle	81.425	1	81.425	1
Kazoo	9	tray	0.502	1
Kazoo	9	tray	10.751	0
Kazoo	9	tray	1.749	0	13.002
Kazoo	9	snuffle	39.139	1	39.139
Kazoo	10	tray	7.005	0
Kazoo	10	tray	2.245	0
Kazoo	10	tray	28.251	0	76.64
Kazoo	10	snuffle	111.751	1	111.751	1
Kazoo	10	tray	8.5	1	8.5
Kazoo	10	snuffle	18.251	1
Kazoo	10	snuffle	4.25	0	22.501
Lenny	1	tray	1.334	0		0
Lenny	1	tray	9.042	0
Lenny	1	tray	16.75	0
Lenny	1	tray	44.11	0	93.737
Lenny	1	snuffle	22.89	1
Lenny	1	snuffle	8.275	0
Lenny	1	snuffle	13.447	0
Lenny	1	snuffle	59.56	0	104.172
Lenny	1	tray	0.401	1	0.401
Lenny	1	snuffle	47.114	1
Lenny	1	snuffle	46.613	0
Lenny	1	snuffle	9.643	0
Lenny	1	snuffle	3.37	0	106.74
Lenny	2	tray	0.601	0	107.341
Lenny	2	snuffle	4.371	1		1
Lenny	2	snuffle	65.966	0	70.337
Lenny	2	tray	25.192	1
Lenny	2	tray	7.274	0
Lenny	2	tray	30.831	0	63.297
Lenny	2	snuffle	48.015	1
Lenny	2	snuffle	12.078	0	60.093
Lenny	2	tray	0.501	1	0.501
Lenny	2	snuffle	48.815	1
Lenny	2	snuffle	13.113	0	61.928
Lenny	3	tray	2.169	0		0
Lenny	3	tray	52.085	0
Lenny	3	tray	3.07	0	119.252
Lenny	3	snuffle	65.365	1
Lenny	3	snuffle	49.349	0	114.714
Lenny	4	tray	3.737	0		0
Lenny	4	tray	1.602	0
Lenny	4	tray	7.441	0
Lenny	4	tray	5.806	0
Lenny	4	tray	14.048	0
Lenny	4	tray	25.693	0	173.041
Lenny	4	snuffle	149.65	1
Lenny	4	snuffle	19.887	0	169.537
Lenny	4	tray	0.834	1	0.834
Lenny	4	snuffle	18.419	1
Lenny	4	snuffle	38.171	0
Lenny	4	snuffle	36.803	0	93.393
Lenny	5	tray	0.701	0
Lenny	5	tray	2.77	0
Lenny	5	tray	7.041	0	103.905
Lenny	5	snuffle	24.691	1	24.691	1
Lenny	5	tray	8.842	1
Lenny	5	tray	20.454	0
Lenny	5	tray	14.081	0
Lenny	5	tray	0.501	0	43.878
Lenny	5	snuffle	35.068	1	35.068
Lenny	5	tray	1.034	1	1.034
Lenny	5	snuffle	26.86	1
Lenny	5	snuffle	37.17	0
Lenny	5	snuffle	21.221	0
Lenny	5	snuffle	16.116	0
Lenny	5	snuffle	7.641	0
Lenny	5	snuffle	4.871	0
Lenny	5	snuffle	3.07	0
Lenny	5	snuffle	31.999	0
Lenny	5	snuffle	0.467	0
Lenny	5	snuffle	1.168	0	150.583
Lenny	6	snuffle	10.31	0		1
Lenny	6	snuffle	21.155	0	182.048
Lenny	6	tray	11.946	1
Lenny	6	tray	9.376	0
Lenny	6	tray	11.578	0
Lenny	6	tray	23.257	0
Lenny	6	tray	0.333	0	56.49
Lenny	6	snuffle	13.013	1
Lenny	6	snuffle	63.33	0
Lenny	6	snuffle	40.007	0
Lenny	6	snuffle	0.801	0	117.151
Lenny	6	tray	0.834	1	0.834
Lenny	6	snuffle	24.291	1
Lenny	6	snuffle	18.485	0	42.776
Lenny	7	tray	1.067	0		0
Lenny	7	tray	1.302	0
Lenny	7	tray	36.37	0
Lenny	7	tray	15.883	0	97.398
Lenny	7	snuffle	16.016	1
Lenny	7	snuffle	15.382	0
Lenny	7	snuffle	48.215	0
Lenny	7	snuffle	28.229	0
Lenny	7	snuffle	9.109	0
Lenny	7	snuffle	6.506	0	123.457
Lenny	8	snuffle	2.803	0
Lenny	8	snuffle	35.835	0
Lenny	8	snuffle	5.005	0	167.1	1
Lenny	8	tray	19.086	1
Lenny	8	tray	40.474	0
Lenny	8	tray	13.447	0	73.007
Lenny	8	snuffle	52.086	1
Lenny	8	snuffle	35.536	0
Lenny	8	snuffle	35.235	0
Lenny	8	snuffle	3.236	0
Lenny	8	snuffle	61.328	0
Lenny	8	snuffle	5.572	0
Lenny	8	snuffle	5.105	0	198.098
Lenny	9	tray	2.135	0
Lenny	9	tray	6.173	0
Lenny	9	tray	8.642	0	215.048
Lenny	9	snuffle	41.375	1	41.375	1
Lenny	9	tray	35.636	1	35.636
Lenny	9	snuffle	39.239	1
Lenny	9	snuffle	12.445	0
Lenny	9	snuffle	8.709	0	60.393
Lenny	9	tray	0.467	1	0.467
Lenny	9	snuffle	28.896	1
Lenny	9	snuffle	17.551	0
Lenny	9	snuffle	0.834	0	47.281
Lenny	10	snuffle	2.202	0		1
Lenny	10	snuffle	28.695	0	78.178
Lenny	10	tray	2.703	1
Lenny	10	tray	50.784	0
Lenny	10	tray	2.069	0	55.556
Lenny	10	snuffle	46.38	1
Lenny	10	snuffle	27.527	0
Lenny	10	snuffle	5.005	0	78.912
Lilly	1	tray	5.673	0
Lilly	1	tray	8.943	0
Lilly	1	tray	6.907	0
Lilly	1	tray	6.573	0	107.008
Lilly	1	snuffle	19.319	1
Lilly	1	snuffle	65.398	0
Lilly	1	snuffle	94.828	0
Lilly	1	snuffle	107.875	0
Lilly	1	snuffle	33.834	0	321.254	1
Lilly	1	tray	6.239	1	6.239
Lilly	1	snuffle	16.65	1
Lilly	1	snuffle	0.901	0
Lilly	1	snuffle	0.634	0	18.185
Lilly	1	tray	1.435	1	1.435
Lilly	1	snuffle	19.62	1
Lilly	1	snuffle	0.5	0	20.12
Lilly	2	tray	12.846	0		0
Lilly	2	tray	4.905	0
Lilly	2	tray	7.775	0
Lilly	2	tray	1.435	0
Lilly	2	tray	0.4	0	47.481
Lilly	2	snuffle	33.768	1
Lilly	2	snuffle	104.171	0
Lilly	2	snuffle	38.238	0	176.177
Lilly	2	tray	0.834	1	0.834
Lilly	2	snuffle	40.207	1
Lilly	2	snuffle	149.75	0	189.957
Lilly	2	tray	0.234	1	0.234
Lilly	2	snuffle	42.142	1
Lilly	2	snuffle	0.3	0
Lilly	2	snuffle	11.612	0	54.054
Lilly	3	tray	13.38	0		0
Lilly	3	tray	13.213	0
Lilly	3	tray	0.533	0
Lilly	3	tray	0.267	0	81.447
Lilly	3	snuffle	60.06	1
Lilly	3	snuffle	50.517	0
Lilly	3	snuffle	41.041	0
Lilly	3	snuffle	104.271	0	255.889
Lilly	4	tray	3.57	0		0
Lilly	4	tray	4.304	0
Lilly	4	tray	21.455	0	285.218
Lilly	4	snuffle	121.922	1
Lilly	4	snuffle	59.793	0
Lilly	4	snuffle	41.976	0
Lilly	4	snuffle	28.428	0
Lilly	4	snuffle	0.667	0	252.786
Lilly	4	tray	0.4	1
Lilly	4	tray	0.867	0	1.267
Lilly	4	snuffle	97.397	1
Lilly	4	snuffle	14.214	0
Lilly	4	snuffle	3.837	0	115.448
Lilly	4	tray	1.568	1	1.568
Lilly	4	snuffle	91.425	1
Lilly	4	snuffle	6.673	0
Lilly	4	snuffle	145.178	0
Lilly	4	snuffle	177.645	0
Lilly	4	snuffle	2.436	0
Lilly	4	snuffle	4.338	0
Lilly	4	snuffle	9.676	0	437.371
Lilly	5	tray	9.81	0		0
Lilly	5	tray	25.325	0	472.506
Lilly	5	snuffle	76.31	1
Lilly	5	snuffle	52.886	0
Lilly	5	snuffle	174.842	0
Lilly	5	snuffle	81.682	0
Lilly	5	snuffle	14.848	0	400.568
Lilly	5	tray	1.001	1	1.001
Lilly	5	snuffle	46.513	1
Lilly	5	snuffle	26.226	0	72.739
Lilly	5	tray	0.634	1	0.634
Lilly	5	snuffle	0.4	1	0.4
Lilly	6	tray	8.843	0		0
Lilly	6	tray	21.054	0	30.297
Lilly	6	snuffle	125.359	1
Lilly	6	snuffle	84.652	0
Lilly	6	snuffle	0.367	0
Lilly	6	snuffle	17.05	0
Lilly	6	snuffle	79.88	0	307.308
Lilly	6	tray	0.2	1	0.2
Lilly	6	snuffle	71.539	1	71.539
Lilly	6	tray	1.168	1	1.168
Lilly	6	snuffle	19.052	1
Lilly	6	snuffle	1.368	0
Lilly	6	snuffle	39.105	0
Lilly	6	snuffle	39.039	0
Lilly	6	snuffle	41.041	0
Lilly	6	snuffle	54.822	0	194.427
Lilly	7	tray	28.695	0
Lilly	7	tray	0.333	0	223.455
Lilly	7	snuffle	67.134	1
Lilly	7	snuffle	45.246	0
Lilly	7	snuffle	140.774	0	253.154	1
Lilly	7	tray	3.37	1	3.37
Lilly	7	snuffle	243.376	1
Lilly	7	snuffle	2.703	0
Lilly	7	snuffle	4.371	0
Lilly	7	snuffle	53.12	0
Lilly	7	snuffle	68.569	0	372.139
Lilly	7	tray	1.001	1	1.001
Lilly	7	snuffle	79.246	1
Lilly	7	snuffle	42.609	0	121.855
Lilly	7	tray	0.567	1
Lilly	7	tray	1.068	0	1.635
Lilly	8	tray	25.358	0		0
Lilly	8	tray	10.31	0
Lilly	8	tray	0.2	0	37.503
Lilly	8	snuffle	84.318	1
Lilly	8	snuffle	50.984	0
Lilly	8	snuffle	148.081	0	283.383
Lilly	8	tray	1.435	1
Lilly	8	tray	0.967	0	2.402
Lilly	8	snuffle	21.422	1
Lilly	8	snuffle	52.852	0
Lilly	8	snuffle	49.95	0
Lilly	8	snuffle	42.309	0
Lilly	8	snuffle	12.012	0
Lilly	8	snuffle	5.839	0	184.384
Lilly	8	tray	1.869	1	1.869
Lilly	9	tray	2.869	0
Lilly	9	tray	9.576	0
Lilly	9	tray	25.292	0	39.606
Lilly	9	snuffle	171.204	1
Lilly	9	snuffle	79.579	0
Lilly	9	snuffle	20.887	0
Lilly	9	snuffle	56.557	0	328.227	1
Lilly	9	tray	2.603	1	2.603
Lilly	9	snuffle	23.123	1
Lilly	9	snuffle	16.316	0	39.439
Lilly	10	tray	35.369	0		0
Lilly	10	tray	0.567	0	75.375
Lilly	10	snuffle	43.176	1
Lilly	10	snuffle	20.187	0
Lilly	10	snuffle	87.788	0
Lilly	10	snuffle	78.178	0
Lilly	10	snuffle	26.359	0	255.688
Lilly	10	tray	1.168	1	1.168
Lilly	10	snuffle	59.226	1
Lilly	10	snuffle	60.76	0	119.986
Loubie	1	tray	0.737	0	120.723
Loubie	1	snuffle	0.737	1	0.737
Loubie	1	tray	0.877	1
Loubie	1	tray	2.738	0	3.615
Loubie	1	snuffle	2.703	1	2.703	1
Loubie	1	tray	6.108	1
Loubie	1	tray	6.212	0	12.32
Loubie	1	snuffle	6.072	1	6.072	1
Loubie	1	tray	6.038	1
Loubie	1	tray	5.371	0	11.409
Loubie	1	snuffle	8.073	1	8.073	1
Loubie	1	tray	6.143	1
Loubie	1	tray	6.494	0	12.637
Loubie	1	snuffle	17.866	1		1
Loubie	1	snuffle	33.38	0
Loubie	1	snuffle	24.149	0
Loubie	1	snuffle	79.01	0	154.405
Loubie	1	tray	4.458	1
Loubie	1	tray	4.668	0
Loubie	1	tray	8.354	0
Loubie	1	tray	4.773	0
Loubie	1	tray	12.671	0
Loubie	1	tray	8.6	0
Loubie	1	tray	0.14	0
Loubie	1	tray	2.597	0	46.261
Loubie	1	snuffle	46.051	1
Loubie	1	snuffle	24.745	0	70.796
Loubie	1	tray	0.351	1	0.351
Loubie	1	snuffle	10.424	1	10.424	1
Loubie	1	tray	2.106	1	2.106
Loubie	1	snuffle	0.772	1	0.772
Loubie	2	tray	0.834	0	1.606
Loubie	2	snuffle	0.866	1	0.866
Loubie	2	tray	0.967	1	0.967
Loubie	2	snuffle	2.733	1	2.733	1
Loubie	2	tray	9.2	1
Loubie	2	tray	7.5	0	16.7
Loubie	2	snuffle	1.033	1
Loubie	2	snuffle	20.466	0
Loubie	2	snuffle	6.467	0
Loubie	2	snuffle	7.334	0	35.3	1
Loubie	2	tray	2.3	1	2.3
Loubie	2	snuffle	104.9	1	104.9	1
Loubie	2	tray	1.8	1
Loubie	2	tray	23.367	0	25.167
Loubie	2	snuffle	50.333	1	50.333	1
Loubie	2	tray	21.7	1	21.7
Loubie	2	snuffle	16.534	1	16.534
Loubie	2	tray	1.6	1	1.6
Loubie	2	snuffle	30.767	1	30.767
Loubie	3	snuffle	0.634	0	31.401
[truncated: 2,686 more rows]

## Sheet: Experience Sheet
Dog	Has your dog had any previous experience with a food enrichment toy (e.g. Nina Ottosson puzzle, slow feeder, wobble feeder, snuffle mat, licking mat)?*	What types of food enrichment toys does your dog have previous experience with? Please select all that apply.* - Selected Choice - Snuffle mat
Archie	Yes	Y	0.1
Barley	Yes	Y	0.4
Benji	Yes	Y	0.1
Blaze	No	N	0.1
Cece1	Yes	N	0.2
Cece2	Yes	N	0
Chacha	Yes	Y	0.6
Chippie	No	N	0.3
Coco	No	N	0.4
Dexter	No	N	0.6
Ellie	Yes	Y	0
Frankie	Yes	Y	0.2
Hurley	Yes	N	0.1
Karma	No	N	0.8
Kazoo	Yes	Y	0.5
Lenny	No	N	0.3
Lilly	Yes	N	0
Loubie	Yes	N	0.7
Louie	Yes	Y	0
Lucy	Yes	Y	0.3
Luna	No	N	0.1
Mak	Yes	N	0.2
Nellie	Yes	N	0.2
Nessie	Yes	Y	0.6
Pearl	Yes	Y	0.3
Penny	No	N	0.2
Pogacs	No	N	0.1
Pookie	Yes	N	0
Sadie	Yes	Y	0
Sasha	Yes	N	0.2
Simon	Yes	N	0.6
Sullivan (Sully)	Yes	Y	0.2
Theo/Theodore	Yes	N	0.2
Toby	Yes	Y	0.5
Turner	No	N	0
Vienna	Yes	Y	0.56
Wilson	Yes	Y	0
Zoe	Yes	Y	0.3

## Sheet: Experience S and IC
Dog	Has your dog had any previous experience with a food enrichment toy (e.g. Nina Ottosson puzzle, slow feeder, wobble feeder, snuffle mat, licking mat)?*	What types of food enrichment toys does your dog have previous experience with? Please select all that apply.* - Selected Choice - Snuffle mat
Archie	Yes	Y	0.1
Barley	Yes	Y	0.4
Benji	Yes	Y	0.1
Chacha	Yes	Y	0.6
Ellie	Yes	Y	0
Frankie	Yes	Y	0.2
Kazoo	Yes	Y	0.5
Louie	Yes	Y	0
Lucy	Yes	Y	0.3
Nessie	Yes	Y	0.6
Pearl	Yes	Y	0.3
Sadie	Yes	Y	0
Sullivan (Sully)	Yes	Y	0.2
Toby	Yes	Y	0.5
Vienna	Yes	Y	0.56
Wilson	Yes	Y	0
Zoe	Yes	Y	0.3
			0.274118

## Sheet: Overview Table
Dog	Sex	Age	BCS	ICs	INs	Es	Et	Average Activity	Preference for CFL?	Willing to CFL?
Archie	M	9	3	0.1	0.7	Y	Y	13388	Freeloader	Y
Barley	M	3	2.5	0.4	1	Y	Y	22.419	No Preference	Y
Benji	M	1	3	0.1	0.2	Y	Y	23480	Freeloader	Y
Blaze	F	4	3.6	0.1	0.9	N	Y	N/A	Freeloader	Y
Cece1	F	6	2.6	0.2	0.5	Y	Y	18349	Freeloader	Y
Cece2	F	2	2.5	0	0.2	N	N	29403	Freeloader	N
Chacha	F	2	4	0.6	1.3	N	N	16771	No Preference	Y
Chippie	M	7	3	0.3	0.6	N	Y	12066	No Preference	Y
Coco	F	1	3	0.4	1.6	N	Y	12582	No Preference	Y
Dexter	M	7	4	0.6	0.63	N	N	17608	No Preference	Y
Ellie	F	6	3	0	1.8	N	Y	13304	Freeloader	N
Frankie	M	9	2.3	0.2	0.5	Y	Y	5797	Freeloader	Y
Hurley	M	4	3	0.1	1.7	N	Y	26728	Freeloader	Y
Karma	F	4	4	0.8	0.9	Y	Y	11570	Contrafreeloader	Y
Kazoo	M	3	3	0.5	1.3	Y	Y	30231	No Preference	Y
Lenny	F	5	3	0.3	0.6	N	Y	19155	No Preference	Y
Lilly	F	2	3	0	0.3	Y	Y	30002	Freeloader	N
Loubie	F	1	3	0.7	2.9	Y	Y	8217	No Preference	Y
Louie	M	4	1.9	0	1.7	N	N	24771	Freeloader	N
Lucy	F	9	3	0.3	0.11	N	N	10134	No Preference	Y
Luna	F	8	3.5	0.1	1.4	N	Y	3211	Freeloader	Y
Mak	M	2	3.5	0.2	0.9	N	N	17378	Freeloader	Y
Nellie	F	2	3.6	0.2	0.9	Y	Y	13297	Freeloader	Y
Nessie	F	2	3	0.6	2.6	N	N	12350	No Preference	Y
Pearl	F	6	3	0.3	0.7	N	N	19455	No Preference	Y
Penny	F	1	3.8	0.2	0.11	N	N	20369	Freeloader	Y
Pogacs	F	11	3.25	0.1	1.4	N	Y	7093	Freeloader	Y
Pookie	F	6	2	0	0.7	N	Y	29506	Freeloader	N
Sadie	F	1	3	0	0.6	Y	Y	22220	Freeloader	N
Sasha	F	7	3	0.2	0.3	N	N	N/A	Freeloader	Y
Simon	M	2	3	0.6	1.6	Y	Y	16796	No Preference	Y
Sully	M	1	2.7	0.2	0.8	N	N	19715	Freeloader	Y
Theo	M	2	3	0.2	1.2	N	N	13018	Freeloader	Y
Toby	M	9	3	0.5	1.3	N	N	10735	No Preference	Y
Turner	M	4	2.5	0	0.4	Y	Y	1099	Freeloader	N
Vienna	F	4	3	0.56	1.56	N	N	18646	No Preference	Y
Wilson	M	1	3	0	0.8	Y	Y	35304	Freeloader	N
Zoe	F	2	3	0.3	0.6	N	N	12842	No Preference	Y

## Sheet: Sides Chart
Dog	Did O follow side instructions for Tests	Did O Counterbalance?	No more than 3 Placements in a row?	Always Tray First	Always Snuffle First	Side Bias?	First 5	Last 5	First Choice Left	First Choice Right
Archie	Y	Y	Y	N	N	N	0.2	0	0.4	0.6
Barley	N	Y	Y	N	N	N	0.2	0.4	0.6	0.4
Benji	Y	Y	Y	N	N	N	0	0.2	0.4	0.6
Blaze	N	Y	Y	N	N	N	0.2	0	0.6	0.4
Cece1	Y	Y	Y	N	N	N	0.2	0.2	0.5	0.5
Cece2	Y	Y	Y	Y	N	N	0	0	0.5	0.5
Chacha	N	Y	Y	N	N	N	0.4	0.8	0.5	0.5
Chippie	N	N	Y	N	N	Y	0.2	0.4	0.9	0.1
Coco	Y	Y	Y	N	N	Y	0.6	0.2	0.1	0.9
Dexter	Y	Y	Y	N	N	N	1	0.2	0.75	0.25
Ellie	Y	Y	Y	Y	N	N	0	0	0.5	0.5
Frankie	N	N	N	N	N	Y	0.2	0.2	0.8	0.2
Hurley	Y	Y	Y	N	N	N	0.2	0	0.4	0.6
Karma	N	N	Y	N	N	N	0.8	0.8	0.8	0.2
Kazoo	Y	Y		N	N	N	0.4	0.6	0.2	0.8
Lenny	Y	Y		N	N	N	0	0.6	0.4	0.6
Lilly	Y	Y		Y	N	N	0	0	0.5	0.5
Loubie	N	Y	Y	N	N	N	0.6	0.8	0.4	0.6
Louie	Y	Y		Y	N	N	0	0	0.5	0.5
Lucy	N	Y	Y	N	N	N	0.2	0.4	0.33	0.67
Luna	Y	Y		N	N	N	0.2	0	0.6	0.4
Mak	Y	Y		N	N	N	0.4	0	0.7	0.3
Nellie	Y	Y		N	N	N	0	0.4	0.5	0.5
Nessie	N	Y	Y	N	N	N	0.4	0.8	0.2	0.8
Pearl	Y	Y		N	N	N	0.6	0	0.8	0.2
Penny	Y	Y		N	N	N	0.4	0	0.22	0.78
Pogacs	Y	Y		N	N	N	0.2	0	0.6	0.4
Pookie	Y	Y		Y	N	N	0	0	0.5	0.5
Sadie	Y	Y		Y	N	N	0	0	0.5	0.5
Sasha	Y	Y		N	N	N	0.2	0.2	0.6	0.4
Simon	Y	Y		N	N	Y	0.6	0.6	0.9	0.1
Sully	N	Y	Y	N	N	N	0.2	0.2	0.7	0.3
Theo	N	N	Y	N	N	N	0.4	0	0.8	0.2
Toby	Y	Y		N	N	Y	0.6	0.4	0	1	Bias (right)
Turner	Y	Y		Y	N	N	0	0	0.5	0.5
Vienna	Y	Y		N	N	N	0.4	0.6	0.33	0.67
Wilson	Y	Y		Y	N	N	0	0	0.5	0.5
Zoe	Y	Y		N	N	N	0.4	0.2	0.2	0.8
							0.273684	0.242105	0.506053	0.493947

## Sheet: CFL In Depth
Dog	What is your dog's sex?*	What is your dog's approximate date of birth (Month/Year)? If you do not know, please use your be... - Month - Please select:	What is your dog's approximate date of birth (Month/Year)? If you do not know, please use your be... - Year (XXXX) - Please select: -	Is your dog a purebred or mixed breed?*	What breed is your dog?*	Is you dog desexed (e.g. spayed or neutered)?*	BCS	Has your dog had any previous experience with a food enrichment toy (e.g. Nina Ottosson puzzle, slow feeder, wobble feeder, snuffle mat, licking mat)?*	What types of food enrichment toys does your dog have previous experience with? Please select all that apply.* - Selected Choice - Slow feeder	What types of food enrichment toys does your dog have previous experience with? Please select all that apply.* - Selected Choice - Wobble feeder	What types of food enrichment toys does your dog have previous experience with? Please select all that apply.* - Selected Choice - Snuffle mat	What types of food enrichment toys does your dog have previous experience with? Please select all that apply.* - Selected Choice - Nina Ottosson-like puzzle	What types of food enrichment toys does your dog have previous experience with? Please select all that apply.* - Selected Choice - Licking mat	What types of food enrichment toys does your dog have previous experience with? Please select all that apply.* - Selected Choice - Kong	What types of food enrichment toys does your dog have previous experience with? Please select all that apply.* - Selected Choice - Treat dispensing ball	What types of food enrichment toys does your dog have previous experience with? Please select all that apply.* - Selected Choice - Other (please explain):	What types of food enrichment toys does your dog have previous experience with? Please select all that apply.* - Other (please explain): - Text	How often does your dog experience each type of enrichment toy?* - Slow feeder	How often does your dog experience each type of enrichment toy?* - Wobble feeder	How often does your dog experience each type of enrichment toy?* - Snuffle mat	How often does your dog experience each type of enrichment toy?* - Nina Ottosson-like puzzle	How often does your dog experience each type of enrichment toy?* - Licking mat	How often does your dog experience each type of enrichment toy?* - Kong	How often does your dog experience each type of enrichment toy?* - Treat dispensing ball	How often does your dog experience each type of enrichment toy?* - Other (please explain):	How often does your dog experience each type of enrichment toy?* - Other (please explain): - Text
Archie	Male	August	13	Mixed breed		Yes	3.5	Yes	Slow feeder		Snuffle mat	Nina Ottosson-like puzzle	Licking mat					Every 2-3 days		Every 2-3 weeks	Every 2-3 months	Every week
Barley	Male	August	2019	Mixed breed		Yes	3	Yes	Slow feeder		Snuffle mat		Licking mat	Kong	Treat dispensing ball			Every 2-3 months		Every 2-3 weeks		Every week	Every 2-3 weeks	Every week
Benji	Male	February	2021	Mixed breed		Yes	3	Yes	Slow feeder	Wobble feeder	Snuffle mat	Nina Ottosson-like puzzle	Licking mat	Kong	Treat dispensing ball			Every day	Every week	Every 2-3 days	Every 2-3 days	Every 2-3 days	Every 2-3 days	Every week
Blaze	Female	September	2018	Mixed breed		Yes	3	No
Cece1	Female	November	2015	Purebred	Havanese	Yes	2.6	Yes				Nina Ottosson-like puzzle		Kong							Every week		Every 2-3 months
Cece2	Female	July	2020	Mixed breed		Yes	3.6	Yes				Nina Ottosson-like puzzle		Kong	Treat dispensing ball						Every 2-3 days		Less than every 2-3 months	Every 2-3 days
Chacha	Female	November	2019	Mixed breed		Yes	3.25	Yes			Snuffle mat			Kong	Treat dispensing ball					Every week			Less than every 2-3 months	Every week
Chippie	Male	August	2015	Purebred	Shih Tzu	Yes	1.9	No
Coco	Female	November	2020	Mixed breed		Yes	3	No
Dexter	Male	August	2015	Mixed breed		Yes	3	No
Ellie	Female	February	2017	Purebred	Bulldog	Yes	3	Yes	Slow feeder		Snuffle mat	Nina Ottosson-like puzzle			Treat dispensing ball			Every day		Less than every 2-3 months	Less than every 2-3 months			Less than every 2-3 months
Frankie	Male	June	2013	Mixed breed		Yes	2.5	Yes			Snuffle mat					Other (please explain):	spinner toy, super fun			Every day					Every 2-3 days	spinner toy, faster to prep than snufflemat
Hurley	Male	November	2017	Purebred	Soft-Coated Wheaten Terrier	Yes	3	Yes					Licking mat	Kong								Every month	Every month
Karma	Female	March	2018	Mixed breed		Yes	3	No
Kazoo	Male	December	2018	Mixed breed		Yes	3	Yes	Slow feeder	Wobble feeder	Snuffle mat	Nina Ottosson-like puzzle	Licking mat	Kong				Every week	Every week	Every 2-3 weeks	Every month	Every 2-3 weeks	Every week
Lenny	Female	January	2017	Purebred	Shih Tzu	No	3	No
Lilly	Female	April	2020	Purebred	Rottweiler	Yes	3	Yes						Kong									Every day
Loubie	Female	June	2021	Purebred	Pug	Yes	3	Yes						Kong									Every week
Louie	Male	October	2017	Purebred	Yorkshire Terrier	No	3	Yes			Snuffle mat	Nina Ottosson-like puzzle	Licking mat			Other (please explain):	Rotating puzzle food falls from			Less than every 2-3 months	Every 2-3 weeks	Less than every 2-3 months			Every week	Spin puzzle
Lucy	Female	September	2012	Mixed breed		Yes	2.7	Yes	Slow feeder	Wobble feeder	Snuffle mat			Kong	Treat dispensing ball			Every day	Less than every 2-3 months	Less than every 2-3 months			Every 2-3 months	Every 2-3 months
Luna	Female	May	2014	Purebred	Golden Retriever	Yes	3.5	No
Mak	Male	July	2020	Purebred	Labrador Retriever	Yes	3.6	Yes	Slow feeder						Treat dispensing ball			Every day						Less than every 2-3 months
Nellie	Female	November	2019	Mixed breed		Yes	3	Yes	Slow feeder			Nina Ottosson-like puzzle	Licking mat	Kong	Treat dispensing ball			Less than every 2-3 months			Every 2-3 days	Every week	Less than every 2-3 months	Less than every 2-3 months
Nessie	Female	October	2019	Mixed breed		Yes	4	Yes		Wobble feeder	Snuffle mat			Kong	Treat dispensing ball				Less than every 2-3 months	Every week			Every 2-3 days	Every 2-3 days
Pearl	Female	June	2016	Mixed breed		Yes	2.5	Yes			Snuffle mat	Nina Ottosson-like puzzle		Kong	Treat dispensing ball					Every month	Every month		Every month	Every month
Penny	Female	May	2021	Mixed breed		No	3.8	No
Pogacs	Female	October	2010	Purebred	Puli	Yes	3	Unsure
Pookie	Female	October	2016	Purebred	Jack Russell Terrier	Yes	3	Yes	Slow feeder			Nina Ottosson-like puzzle		Kong				Every day			Every 2-3 days		Every 2-3 days
Sadie	Female	November	2020	Mixed breed		Yes	4	Yes	Slow feeder	Wobble feeder	Snuffle mat	Nina Ottosson-like puzzle	Licking mat	Kong	Treat dispensing ball			Every day	Every day	Every week	Every 2-3 weeks	Every 2-3 days	Every week	Every 2-3 weeks
Sasha	Female	January	2015	Mixed breed		Yes	3	Yes	Slow feeder									Every day
Simon	Male	January	2020	Mixed breed		Yes	3	Yes		Wobble feeder			Licking mat	Kong	Treat dispensing ball				Every 2-3 months			Every month	Less than every 2-3 months	Every day
Sullivan (Sully)	Male	January	2021	Purebred	Golden Retriever	No	2.5	Yes	Slow feeder	Wobble feeder	Snuffle mat	Nina Ottosson-like puzzle	Licking mat	Kong	Treat dispensing ball			Every 2-3 weeks	Every week	Every 2-3 weeks	Every day	Every 2-3 days	Every week	Every 2-3 weeks
Theo/Theodore	Male	July	2020	Purebred	Golden Retriever	Yes	4	Yes	Slow feeder									Every day
Toby	Male	November	2012	Mixed breed		Yes	3	Yes			Snuffle mat			Kong						Less than every 2-3 months			Every 2-3 months
Turner	Male	August	2018	Purebred	Golden Retriever	No	3	No
Vienna	Female	September	2018	Purebred	Dachshund (Longhaired/Smooth/Wirehaired)	Yes	2	Yes			Snuffle mat	Nina Ottosson-like puzzle		Kong	Treat dispensing ball					Every month	Every month		Every month	Every month
Wilson	Male	February	2021	Purebred	Miniature Schnauzer	Yes	2.3	Yes		Wobble feeder	Snuffle mat	Nina Ottosson-like puzzle	Licking mat	Kong	Treat dispensing ball				Every day	Every day	Every month	Less than every 2-3 months	Every 2-3 months	Every 2-3 months
Zoe	Female	January	2020	Mixed breed		Yes	3	Yes			Snuffle mat	Nina Ottosson-like puzzle	Licking mat	Kong	Treat dispensing ball					Less than every 2-3 months	Less than every 2-3 months	Every week	Every week	Every day

## Sheet: First Choice
Dog	Trial 1	Trial 2	Trial 3	Trial 4	Trial 5	Trial 6	Trial 7	Trial 8	Trial 9	Trial 10	# Tray	#Snuffle	#Didn't Eat	Pref For	FIRST TRIAL	Proportion of FC for Puzzle
Archie	tray	tray	tray	snuffle	tray	tray	tray	tray	tray	tray	9	1		T	tray	0.1
Barley	tray	tray	tray	snuffle	tray	tray	snuffle	snuffle	tray	snuffle	6	4		E	tray	0.4
Benji	tray	tray	tray	tray	tray	tray	tray	snuffle	tray	tray	9	1		T	tray	0.1
Blaze	tray	snuffle	tray	tray	tray	tray	tray	tray	tray	tray	9	1		T	tray	0.1
Cece1	snuffle	tray	tray	tray	tray	tray	tray	tray	tray	snuffle	8	2		T	snuffle	0.2
Cece2	tray	tray	tray	tray	tray	tray	tray	tray	tray	tray	10	0		T	tray	0
Chacha	tray	snuffle	tray	snuffle	tray	snuffle	tray	snuffle	snuffle	snuffle	4	6		E	tray	0.6
Chippie	tray	tray	tray	tray	snuffle	snuffle	tray	tray	tray	snuffle	7	3		T	tray	0.3
Coco	snuffle	tray	snuffle	snuffle	tray	tray	tray	tray	snuffle	tray	6	4		E	snuffle	0.4
Dexter	snuffle	snuffle	snuffle	snuffle	snuffle	N/C	N/A	tray	tray	snuffle	2	6	2	S?	snuffle	0.6
Ellie	tray	tray	tray	tray	tray	tray	tray	tray	tray	tray	10	0		T	tray	0
Frankie	tray	snuffle	tray	tray	tray	tray	snuffle	tray	tray	tray	8	2		T	tray	0.2
Hurley	tray	tray	tray	tray	snuffle	tray	tray	tray	tray	tray	9	1		T	tray	0.1
Karma	tray	snuffle	snuffle	snuffle	snuffle	snuffle	snuffle	tray	snuffle	snuffle	2	8		S	tray	0.8
Kazoo	snuffle	tray	tray	tray	snuffle	snuffle	tray	snuffle	snuffle	tray	5	5		E	snuffle	0.5
Lenny	tray	tray	tray	tray	tray	snuffle	tray	snuffle	tray	snuffle	7	3		T	tray	0.3
Lilly	tray	tray	tray	tray	tray	tray	tray	tray	tray	tray	10	0		T	tray	0
Loubie	tray	tray	snuffle	snuffle	snuffle	tray	snuffle	snuffle	snuffle	snuffle	3	7		S	tray	0.7
Louie	tray	tray	tray	tray	tray	tray	tray	tray	tray	tray	10	0		T	tray	0
Lucy	snuffle	tray	tray	N/A	tray	snuffle	snuffle	tray	tray	tray	6	3	1	T	snuffle	0.3
Luna	tray	snuffle	tray	tray	tray	tray	tray	tray	tray	tray	9	1		T	tray	0.1
Mak	tray	snuffle	tray	tray	snuffle	tray	tray	tray	tray	tray	8	2		T	tray	0.2
Nellie	tray	tray	tray	tray	tray	tray	tray	snuffle	snuffle	tray	8	2		T	tray	0.2
Nessie	snuffle	snuffle	tray	tray	tray	snuffle	tray	snuffle	snuffle	snuffle	4	6		E	snuffle	0.6
Pearl	snuffle	snuffle	snuffle	tray	tray	tray	tray	tray	tray	tray	7	3		T	snuffle	0.3
Penny	tray	tray	tray	snuffle	snuffle	N/A	tray	tray	tray	tray	7	2	1	T	tray	0.2
Pogacs	tray	snuffle	tray	tray	tray	tray	tray	tray	tray	tray	9	1		T	tray	0.1
Pookie	tray	tray	tray	tray	tray	tray	tray	tray	tray	tray	10	0		T	tray	0
Sadie	tray	tray	tray	tray	tray	tray	tray	tray	tray	tray	10	0		T	tray	0
Sasha	tray	tray	tray	tray	snuffle	tray	tray	tray	tray	snuffle	8	2		T	tray	0.2
Simon	snuffle	snuffle	snuffle	tray	tray	tray	snuffle	tray	snuffle	snuffle	4	6		E	snuffle	0.6
Sully	snuffle	tray	tray	tray	tray	tray	tray	snuffle	tray	tray	8	2		T	snuffle	0.2
Theo	tray	snuffle	tray	snuffle	tray	tray	tray	tray	tray	tray	8	2		T	tray	0.2
Toby	snuffle	tray	snuffle	snuffle	tray	tray	snuffle	tray	snuffle	tray	5	5		E	snuffle	0.5
Turner	tray	tray	tray	tray	tray	tray	tray	tray	tray	tray	10	0		T	tray	0
Vienna	tray	snuffle	snuffle	N/V	tray	snuffle	snuffle	tray	snuffle	tray	4	5		E	tray	0.555556
Wilson	tray	tray	tray	tray	tray	tray	tray	tray	tray	tray	10	0		T	tray	0
Zoe	tray	tray	tray	snuffle	snuffle	snuffle	tray	tray	tray	tray	7	3		T	tray	0.3
											7.26316	2.60526	1.33333

## Sheet: Time Data
Dog	Trial 1 - Puzzle	Trial 1 - Tray	Trial 2 - Puzzle	Trial 2 - Tray	Trial 3 - Puzzle	Trial 3 - Tray	Trial 4 - Puzzle	Trial 4 - Tray	Trial 5 - Puzzle	Trial 5 - Tray	Trial 6 - Puzzle	Trial 6 - Tray	Trial 7 - Puzzle	Trial 7 - Tray	Trial 8 - Puzzle	Trial 8 - Tray	Trial 9 - Puzzle	Trial 9 - Tray	Trial 10 - Puzzle	Trial 10 - Tray	TimeTray	TimePuzzle
Archie	205.902	74.752	235.278	87.589	152.069	72.585	240.537	77.241	205.298	83.037	182.372	79.006	322.358	79.221	296.116	72.456	179.754	77.503	163.407	60.651	764.041	2183.09
Barley	174.965	36.446	109.001	35.008	223.566	48.992	99.492	40.491	179.752	38.506	146.285	38.451	115.983	40.995	169.14	48.254	147.125	60.364	140.503	41.603	429.11	1505.81
Benji	125.699	58.867	61.233	59.633	119.4	66.101	62.732	63.6	57.066	59.134	108.067	56.767	66.066	64	62.9	61.901	71.933	49.267	63.567	55.267	594.537	798.663
Blaze	483.301	73.99	393.29	95.774	600.14	77.617	477.753	65.765	266.308	60.313	546.777	88.481	191.003	56.248	138.754	61.766	256.483	83.741	368.776	63.252	726.947	3722.58
Cece1	204.446	74.508	219.235	74.757	261.493	60.034	195.155	66.491	304.699	75.103	419.962	67.839	353.806	65.226	255.186	72.234	291.905	69.248	325.743	72.314	697.754	2831.63
Cece2	6.907	116.513	3.37	110.344	22.456	137.304	2.535	123.926	1.802	99.467	1.034	89.522	13.714	106.54	6.106	2.402	185.134	97.231	3.303	87.75	970.999	246.361
Chacha	246.757	93.232	50.006	6.005	75.753	65.734	47.259	63.444	99.53	54.754	84.485	44.595	61.772	58.755	61.249	28.999	143.487	42.774	80.844	76.397	534.689	951.142
Chippie	275.842	70.937	162.83	69.771	113.013	64.998	114.214	65.034	131.465	55.522	117.749	57.557	122.49	59.258	113.112	68.401	157.223	58.994	118.759	67.924	638.396	1426.7
Coco	535.034	40.167	480.331	41.167	208	42.8	397.206	28.819	304.734	37.499	252.566	33.199	433.455	36.857	335.398	47.166	176.499	33.133	228.932	44.334	385.141	3352.16
Dexter	49.2	0	70.736	0	102.632	0	0.933	0.834	5.8	0	0	0	0	0	0	31.735	62.667	35.166	89.868	41.466	109.201	381.836
Ellie	342.838	23.364	714.181	20.406	493.489	22.81	315.211	23.834	698.976	24.946	351.794	24.388	204.495	18.538	559.973	21.513	569.722	26.399	331.686	27.568	233.766	4582.36
Frankie	208.515	53.556	318.073	40.881	203.803	35.723	272.02	34.524	196.86	42.104	296.127	36.559	196.794	44.188	182.032	31.363	158.173	46.865	233.023	37.358	403.121	2265.42
Hurley	340.874	127.794	332.388	164.164	309.609	189.922	406.307	164.73	310.277	137.07	219.253	226.596	382.581	193.197	174.674	170.47	260.058	159.659	219.918	161.928	1695.53	2955.94
Karma	139.866	87.267	92.734	0	133.601	35.133	96.699	18.867	89.834	59.599	61.433	0	43.434	28.6	33.734	28.1	186.98	33.634	138.4	30.667	321.867	1016.71
Kazoo	208.633	41.743	246.248	40.965	151.756	45.841	135.558	45.757	195.006	38.502	177.509	33.496	123.004	43.498	125.995	43.255	140.062	60.078	134.252	46.001	439.136	1638.02
Lenny	210.912	71.637	192.358	64.399	114.714	57.324	262.93	59.161	210.342	55.424	191.392	57.324	123.457	54.622	241.741	73.007	149.049	53.053	109.809	55.556	601.507	1806.7
Lilly	359.559	35.77	420.188	28.429	255.889	27.393	805.605	32.164	473.707	36.77	573.274	31.265	747.148	35.034	467.767	40.139	367.666	40.34	375.674	37.104	344.408	4846.48
Loubie	253.982	89.436	241.433	69.268	11.216	97.698	318.225	84.227	140.944	60.226	129.649	67.932	144.791	65.92	173.833	43.542	160.568	25.031	120.199	69.751	673.031	1694.84
Louie	128.133	51.766	85.699	45.666	151.85	59.453	112	44.767	27.433	77.999	78.701	88.067	64.801	65.434	168.866	68.465	127.531	83.066	143.334	163.167	747.85	1088.35
Lucy	0.2	117.725	0.751	76.606	2.258	1.446	0	0	344.784	80.596	0.224	2.105	0.767	0.7	2.838	77.962	1.883	102.383	362.565	93.908	553.431	716.27
Luna	147.249	25.425	118.051	30.24	138.795	24.055	151.071	24.601	144.42	28.606	112.486	24.672	153.679	24.219	133.165	28.323	175.542	27.416	145.501	23.292	260.849	1419.96
Mak	62.8	86.699	3.133	31.567	286.199	83.566	0	66.867	621.83	70.267	20.166	67.333	253.3	83.634	0.7	10.933	41.866	84.932	7	68.234	654.032	1296.99
Nellie	465.509	89.773	355.244	75.771	248.761	59.748	521.273	75.257	286.516	72.506	365.02	78.25	322.016	73.753	379.886	75.76	333.523	58.255	313.766	62.01	721.083	3591.51
Nessie	144.166	130.6	133.532	98.367	138.166	123.402	80.768	48.701	135.734	78.498	184.67	25.866	0	1.567	142.434	132.1	81.167	108.171	116.637	145.933	893.205	1157.27
Pearl	30.971	166.99	58.357	200.733	126.873	110.027	93.489	81.435	130.694	132.265	88.681	125.776	54.661	184.564	3.343	146.44	68.714	175.525	70.258	90.297	1414.05	726.041
Penny	0	212.401	5.966	3.134	0	10.767	1.233	2.133	0.1	0	0	0	0	160.329	0	220.368	0	177.334	14.365	234.5	1020.97	21.664
Pogacs	328.867	73.397	420.233	89.47	523.3	91.268	286.035	92.168	630.667	78.8	434.768	100.367	275.534	107.1	304.099	96.433	207.165	100.933	281.499	94.902	924.838	3692.17
Pookie	490.1	73.868	400.633	79.167	371.599	83.266	391.301	75.299	275.699	70.666	307.866	89.8	340.067	81.101	390.6	81.066	364.032	93.8	282.9	78.466	806.499	3614.8
Sadie	152.199	21.367	246.002	28.499	116.167	24.7	158.032	29.166	248.298	24.299	111.406	18.212	150.132	18.099	114.984	20.1	122.215	26.118	167.502	20.775	231.335	1586.94
Sasha	281.141	67.114	52.828	56.991	74.575	60.885	104.757	74.157	37.443	59.009	14.247	79.936	151.274	88.108	15.803	64.892	1.25	5.745	127.507	59.51	616.347	860.825
Simon	241.629	53.694	233.466	49.367	167.467	90.433	403.899	56.734	842.333	72.166	296.532	121.315	212.468	128.534	180.8	38.967	176.035	54.066	207.375	45.012	710.288	2962
Sully	2.866	36.333	56	43.934	144.866	93.501	12.287	67.459	0.634	53.349	77.733	63.434	49.267	72.167	21.966	51.2	1.866	20.759	10.5	81.033	583.169	377.985
Theo	169.928	133.879	223.598	86.782	117.489	45.86	80.207	18.525	32.81	79.44	47.53	45.228	29.339	62.149	32.043	43.224	79.005	90.387	14.687	36.951	642.425	826.636
Toby	86.888	73.75	80.166	77.166	53.835	50.8	20.032	29.533	48.201	44.5	24.067	50.567	34.499	61.366	0.933	36.533	3.199	2.867	0	10.501	437.583	351.82
Turner	312.033	28.2	309.633	29.066	399.024	29.04	411.597	43.7	285.834	29.785	173.332	32.667	182.166	34.4	166.964	24.566	288.614	31.117	137.401	34.234	316.775	2666.6
Vienna	247.447	97.363	335.392	161.136	226.434	126.268	N/A	N/A	211.054	217.168	78.456	212.926	204.506	7.751	11.676	42.958	90.976	128.342	120.306	166.967	1160.88	1526.25
Wilson	200.667	49.434	266.867	51.567	271.629	52.269	212.468	60.9	360.367	54.834	204.065	55.732	246.168	61.301	207.933	51.166	295.599	49.566	212.734	57.467	544.236	2478.5
Zoe	99.331	65.497	187.353	58.525	64.965	40.041	128.731	46.213	17.184	53.12	67.234	82.115	5.573	2.903	30.131	86.486	4.437	52.551	10.343	14.348	501.799	615.282

## Sheet: Archie
Trial	Total Puzzle	Total Tray	FP	FT
1	24	24	24	24
2	25	25	25	25
3	25	25	25	25
4	25	25	25	25
5	24	25	24	25
6	25	25	25	25
7	26	26	26	26
8	24	25	24	25
9	24	25	24	25
10	25	26	25	26
Total			247	251

[truncated: 37 more sheets: Barley, Benji, Blaze, Cece1, Cece2, Chacha, Chippie, Coco, Dexter, Ellie, Frankie, Hurley, Karma, Kazoo, Lenny, Lilly, Loubie, Louie, Lucy, Luna …]
